# Supplementary material for: Inter- and intra-specific pan-genomes of Borrelia burgdorferi sensu lato: genome stability and adaptive radiation
Source: BMC Genomics. 2013 Oct 10;14:693. doi: 10.1186/1471-2164-14-693 (PMC3833655; doi:10.1186/1471-2164-14-693)
Supplement: Additional file 5: Table S4 — Orthologous gene clusters. Each number in columns 3 through 24 represents the number of proteins for each genome for a given cluster. [file 1471-2164-14-693-S5.xlsx]

## Sheet: Sheet1
Cluster #	Name	B. burgdorferi B31	B. burgdorferi Bol26	B. burgdorferi ZS7	B. burgdorferi 64b	B. burgdorferi 297	B. burgdorferi 156a	B. burgdorferi WI91-23	B. burgdorferi 94a	B. burgdorferi JD1	B. burgdorferi CA-11.2A	B. burgdorferi 118a	B. burgdorferi N40	B. burgdorferi 72a	B. burgdorferi 29805	Borrelia sp. SV1	B. valaisiana VS116	B. afzelii ACA-1	B. afzelii Pko	B. garinii PBr	B. garinii Far04	B. spielmanii A14S	B. bissettii DN127	TOTAL
1349.15	Lyme disease proteins of unknown function	15	16	11	19	16	14	10	10	17	10	14	7	10	11	11	4	8	12	2		5	15	237
898.146	Borrelia ORF-A superfamily	13	8	9	12	12	11	12	8	11	7	11	10	8	8	8	5	8	11	3	2	3	12	192
372.146	Erp26 protein	12	8	8	13	13	10	7	8	11	6	12	9	8	7	8	6	7	10	3	1	5	9	181
393.146	conserved hypothetical protein	8	9	7	10	9	8	9	7	9	5	9	7	6	5	6	8	5	8	2	3	1	11	152
1062.15	Uncharacterized protein family (ORF7) DUF	9	6	7	9	9	9	10	7	9	5	10	6	6	5	7	3	5	7	1	2	4	14	150
295.146	BdrO	9	6	6	9	8	8	6	4	12	7	8	5	4	6	4	1	13	8	6	3	3	11	147
261.146	hypothetical protein	7	4	6	5	6	7	6	7	7	6	7	6	5	9	7	4	7	8	5	3	5	8	135
1116.15	Mlp lipoprotein family	8	6	5	8	10	9	7	5	9	5	8	5	5	4	4	4	5	8	2	2	3	10	132
1503.15	Borrelia orf-D family	8	6	6	9	9	8	7	5	8	5	8	6	6	5	5	2	6	7	2	2	3	9	132
395.146	Protein of unknown function, DUF261 superfamily	8	6	6	9	9	8	7	5	8	5	9	6	7	5	4	2	4	7	2	1	4	9	131
1469.15	putative cp32 ssb bhm mlpl BdrA genes	7	6	6	10	9	8	8	5	9	5	9	6	7	5	5	3	4	7	2	1	1	8	131
286.146	BlyB	8	6	7	9	9	7	7	5	8	5	8	6	6	5	5	3	4	7	2	2	2	9	130
688.146	Protein of unknown function, DUF603 superfamily	8	6	6	9	8	8	6	5	9	5	7	5	5	5	5	4	4	7	3		5	10	130
698.146	Borrelia family of unknown function DUF226	8	5	5	9	9	8	7	5	9	5	8	6	6	6	4	3	5	6	1	3	2	10	130
1193.15	phage terminase, large subunit, PBSX family	8	7	6	9	8	9	6	5	9	5	7	4	5	6	7	2	4	7	1		4	11	130
1304.15	Protein of unknown function (DUF735) superfamily	7	7	8	9	8	6	7	5	9	6	9	5	7	6	6	1	4	6	2	1	3	8	130
1300.15	Protein of unknown function (DUF685) superfamily	7	6	6	9	9	7	7	5	9	5	9	4	6	5	5	1	4	7	3	3	3	9	129
278.146	conserved hypothetical protein	2	6	9	9	4	6	7	6	9	7	12	5	5	6	7	4	7	4	6	1	2	5	129
1166.15	Borrelia burgdorferi BBR25 lipoprotein	8	6	6	9	9	7	7	5	9	5	9	6	7	5	5	2	4	6	1	3	1	9	129
768.146	DUF276 superfamily	8	6	7	9	8	6	7	5	9	5	8	5	6	6	6	1	4	6	3	3	3	7	128
836.146	B. burgdorferi predicted coding region	7	10	7	9	7	8	7	5	8	5	7	4	5	5	7	3	4	6	1		3	9	127
219.146	Borrelia burgdorferi protein of unknown function (DUF759)	8	7	5	8	8	6	5	6	8	5	7	4	5	5	8	6	4	7	2	2	4	5	125
14.146	conserved hypothetical protein	7	8	5	9	8	7	5	5	9	5	7	4	5	4	5	2	4	6	3	1	3	8	120
484.146	B. burgdorferi predicted coding region	8	8	5	8	7	6	5	6	9	5	7	4	5	4	7	3	4	7	1	1	4	6	120
677.146	p21	7	6	6	8	8	8	7	5	8	5	8	6	6	5	4	2	4	6	1		2	8	120
1025.15	Protein of unknown function (DUF1371) superfamily	8	6	7	8	8	6	7	5	9	5	8	5	6	5	5	1	4	7	2		3	5	120
430.146	conserved hypothetical protein	7	7	5	8	8	6	6	5	9	5	7	4	5	4	6	3	5	8	1		4	6	119
902.146	holin, BlyA family	8	6	6	8	9	5	7	5	9	5	8	5	6	5	6	2	4	2	2	1	1	9	119
241.146	conserved hypothetical protein	8	7	5	8	7	6	5	5	9	5	7	4	5	4	5	3	5	8	1	1	4	6	118
457.146	Protein of unknown function (DUF1322) superfamily	8	7	5	8	8	6	5	5	9	5	7	4	5	5	6	3	4	7	1	1	3	6	118
1371.15	B. burgdorferi predicted coding region	8	7	5	8	8	6	5	5	8	5	8	4	6	4	6	1	4	7	2	1	3	6	117
613.146	Protein of unknown function (DUF1506) superfamily	8	8	5	8	8	7	5	5	9	5	7	4	5	4	5	2	4	6	1	2	2	7	117
782.146	B. burgdorferi predicted coding region	7	7	5	8	8	6	5	5	9	5	8	4	6	4	4	2	4	7	2	1	4	6	117
924.146	Borrelia burgdorferi protein of unknown function (DUF764)	8	8	5	8	7	6	5	5	9	5	7	4	5	4	7	3	4	7	1		3	6	117
55.146	Lyme disease proteins of unknown function	7	8	5	9	8	7	5	5	9	5	7	3	5	5	5	1	4	6	1		3	8	116
273.146	BBP06-like protein	8	8	5	9	8	7	5	5	9	5	7	4	5	4	4	2	4	6	1	1	2	7	116
1124.15	conserved hypothetical protein	4	1	6	8	3	14	5	6	8	8	13	3	8	3	2		7	4	3		7	3	116
436.146	conserved hypothetical protein	7	8	5	8	8	7	5	5	9	5	7	4	5	4	6	3	4	6	1		2	6	115
879.146	Putative plasmid partition protein	7	6	6	6	6	6	7	5	6	5	7	3	6	4	2	2	7	3	7	4	2	8	115
146.146	Lyme disease proteins of unknown function	9	8	5	9	8	7	5	5	9	5	7	3	4	4	5	1	4	6	1		3	6	114
961.146	Borrelia burgdorferi protein of unknown function (DUF777)	7	6	6	8	8	6	5	5	7	5	8	4	6	5	4	1	4	6	1	1	4	6	113
453.146	protein p23	4	4	7	5	2	7	5	5	6	4	5	4	4	4	3	6	4	4	4	2	4	6	99
320.146	bbk46-like	7	7	7	7	2	6	5	3	4	3	4	4	2	4	1	3	5	5	2	2	4	4	91
172.146	outer membrane protein	5	1	2	4	3	9	4	4	6	2	7	2	1	1	3	1	4	5	5	5	4	4	82
1452.15	Protein of unknown function (DUF643) family	6	4	4	9	5	5	3	4	6	2	6	3	3	2	1		3	3	1		2	6	78
1463.15	outer membrane protein P13	4	3	4	4	1	4	3	4	4	4	4	4	3	4	4	2	5	4	2	2	3	5	77
1333.15	Borrelia lipoprotein	1	5	6	5	1	8	6	3	3		7	1	2	3	1	2		2	5	13	1		75
1256.15	MTA/SAH nucleosidase	3	3	3	3	1	3	3	3	3	3	4	3	3	3	3	4	5	5	3	3	3	3	70
1159.15	conserved hypothetical protein	6	6	5	7	3	5	7	2	2	4	3	3	2	4	1	1			1	1		2	65
1142.15	conserved hypothetical protein	3	2	2	2		5	2	1	3	4	5	3	4	3		2	8	2	2	1	2	5	61
765.146	Protein of unknown function (DUF541) superfamily	1	3	3	2	1	4	2	4	2	3	6	2	4	3	3	2	1	1	3	3	3	2	58
173.146	B. burgdorferi predicted coding region	4	2	2	2	1	2	3	3	3	2	2	2	1	3	3	1	5	4	3	1	1	2	52
380.146	complement regulator acquiring protein 1	4	2	2	3	3	2	3	2	3	2	2	2	2	4	4	2	1	1	2	2	2	2	52
322.146	conserved hypothetical protein	2	2	2	2	3	3	3	2	3	2	3	1	1	3	2	1	1	2	2	2	3	1	46
596.146	oligopeptide ABC transporter, periplasmic oligopeptide-binding protein	2	2	2	2	1	2	2	2	2	2	3	2	2	2	2	2	2	2	2	2	2	2	44
713.146	multidrug-efflux transporter	2	1	2	1	3	3	2	3	2	1	1	1	1	1	3	3	2	3	2	1	3	3	44
861.146	pts system glucose-specific eiicba component]	2	2	2	2	1	2	2	2	2	2	2	2	2	2	2	2	2	2	2	2	2	2	43
1450.15	CdsH	2	2	2	2	1	2	2	2	2	2	2	2	2	2	2	2	2	2	2	2	2	2	43
133.146	EppA	2		1	1	1		2	2	3	1	3	1		3	1	3	5	6	1	2	1	4	43
138.146	Borrelia family of unknown function DUF226	2	1	2	1	1	2	2	1	2		2	1	1	2	3	3	3	4	3	4	2	1	43
895.146	possible plasmid partition protein; orfC	2	1	2	3	3	2	2	1	3	3	2	1	2	1	1	2	3	3	1		2	3	43
534.146	co-chaperone GrpE	2	2	2	2	1	2	3	1	3	2	2	2	1	3	1	1	3	1	3	1	1	3	42
332.146	PF-49 protein	2	1	1	3	3	2	2	2	3	2	3	1	2	1	2	2	2	2	1		2	3	42
718.146	B. burgdorferi predicted coding region	2	1	1	2	1	2	3	1	1	3	2	2	2	2	1	4	1	2	3	2	2	1	41
1163.15	B. burgdorferi predicted coding region	3		1	3	2	2	4	1	1	2	2	2	1	2		4	1	1	3	2	2	1	40
540.146	conserved hypothetical protein	5	2	5	3		5	4	2	3	2	3	2	1	2									39
1236.15	Putative plasmid partition protein	3	2	2	1	1	2	3	2	3	1	3	3	2	1	1	1	1	2	1	1	1	2	39
888.146	PF-49 protein	2	2	2	2	2	2	2	2	2	2	2	1	1	2	1	2	1	1	2	2	2	1	38
485.146	Borrelia family of unknown function DUF226	2	2	2	2	2	2	2	2	2	2	2	1	1	2	1	2	1	1	2	1	2	1	37
896.146	Putative plasmid partition protein	2	1	1	3	3	3	3	2	2	1	1	1	1	1	2	3	1	3				3	37
526.146	ABC transporter, ATP-binding protein, putative	2	1	1	2	1	2	2	1	1	2	2	2	2	2	1	2	1	2	2	2	2	1	36
392.146	adenine deaminase	2	1	1	2	2	3	2	3	2	3	2	1	2	1		1	1	1	1	1	2	1	35
946.146	B. burgdorferi predicted coding region	2	1	2	2	2	3	2	1	2	1	2	1	2	2	1		3	1	1	1	1	1	34
988.146	antigen, P35, putative	1	2	2	1	1	3	2	3	1	2	3	2	3	1			1	1	1	1	1	2	34
1145.15	lipoprotein, putative	2	1	2	2	2	2	2	1	2	2	3	1	2	1	1	2	1	1	1	1	1	1	34
553.146	PF-32 protein	2	2	2	1	1	2	1	1	3	1	2	2	2	1	1	1	1	2	1	1	1	2	33
520.146	lipoprotein, putative	5	1	2	1		2	2	1	2	1	2	1	1	2	1	1	4	2			1		32
893.146	TM2 domain family	5	1			1	2	2	3	2		5	1	2		1		1	2	1			3	32
775.146	conserved hypothetical protein	1	1	2	2	2	2	3	1	3	2	2			4			2	1	2			1	31
1247.15	lipoprotein, putative	4	2	3	3	1	1	2	1	1	1	1	3		2		3			2	1			31
1435.15	Borrelia ORF-A superfamily	2	1	2	1	1	2	2		2		1	1		1	1	2	2	1	3	3	2	1	31
1482.15	B. burgdorferi predicted coding region	1	1	2	2	1	2	1	1	3	1	2	2	1	1	2	1	1	1	1	1	1	1	30
794.146	thymidylate synthase, flavin-dependent	2	1	2	2	1	1	2	2	1	2	1	2	2	1	1	1	1	1	1	1	1	1	30
674.146	nucleoside-binding protein	1	1	1	1		1	1	1	1	1	2	1	1	1	1	1	2	2	2	2	3	1	28
601.146	conserved hypothetical protein	1	1	1	1	1	1	1	1	1	1	1	1	1	1	1	2	2	2	2	2	2	1	28
627.146	conserved hypothetical protein	5	2	3	1	2	2	2	1	3	1	1	1	1	3									28
1011.15	predicted type IV restriction endonuclease	1	1	1	2	1	1	3	2	2	1	2		2			1	3	2		1	2		28
1065.15	lipoprotein, putative		1	2	2		1	2	2		2	2		2	2	1	1	1	1	1	1	1	1	26
464.146	Borrelia family of unknown function DUF226, putative	1	1	1	1		1	2		2	1	1	1		2			4	1	2		1	4	26
1008.15	conserved hypothetical protein	1	1	1	1		1	2		2	1	1	1		2			4	2	2		1	3	26
1130.15	Glycosyl hydrolase family 3 N terminal domain protein	1	1	1	1		1	2	2	1	1	1	1	1	1	1	1	1	1	3	1	1	1	25
823.146	nucleoside-binding protein	1	1	1	1		1	1	1	1	1	2	1	1	1	1	1	1	1	2	3	1	1	25
884.146	rev protein	2	2	1	2	2	1	4	2			2	1	1	1	1	1					1	1	25
1064.15	putative substrate binding lipoprotein precursor of an ABC transporter	1	1	1	1		1	1	1	1	1	2	1	1	1	1	1	2	2	1	1	1	1	24
288.146	outer membrane protein	1	1	1	1	1	2	1	1	2	1	1	1	1	1	1	1	1	1	1	1	1	1	24
83.146	phosphoglucomutase	1	1	1	1		1	2	1	1	1	1	1	1	1	2	1	1	1	1	1	1	1	23
310.146	flagellar protein	1	1	1	1		1	1	1	1	1	2	1	1	1	2	1	1	1	1	1	1	1	23
717.146	phosphopyruvate hydratase	1	1	1	1		1	1	1	1	1	2	1	1	1	1	1	1	1	1	2	1	1	23
719.146	B. burgdorferi predicted coding region	1	1	1	2		1	1	1	1	1	2	1	1	1	1	1	1	1	1	1	1	1	23
1024.15	phosphate ABC transporter, permease protein PstC	1	1	1	2		1	1	1	1	1	2	1	1	1	1	1	1	1	1	1	1	1	23
1226.15	B. burgdorferi predicted coding region	1	1	1	1		1	2	1	1	1	1	1	1	1	1	1	1	1	1	2	1	1	23
1356.15	oligopeptide ABC transporter, ATP-binding protein	1	1	1	1		1	1	1	1	1	2	1	1	1	1	1	1	1	1	2	1	1	23
805.146	B. burgdorferi predicted coding region	1	1	1	1	1	1	1	1	1	1	1	1	1	2	2		1	1	1	1	1	1	23
1489.15	Borrelia burgdorferi virulent strain associated lipoprotein	1	1	1	1	1	1	1	1	1	1	1	1	1	1	3	1	1	1	1		1	1	23
337.146	CBS domain: protein of unknown function:Transporter associated domain	1	1	1	1		1	1	2	1	1	1	1	1	1	1	1	1	1	1	1	1	1	22
1334.15	cell division protein FtsW	1	1	1	1		1	1	1	1	1	2	1	1	1	1	1	1	1	1	1	1	1	22
2.14599	conserved hypothetical protein	1	1	1	1		1	1	1	1	1	2	1	1	1	1	1	1	1	1	1	1	1	22
32.146	conserved hypothetical protein TIGR00046	1	1	1	1		1	1	1	1	1	2	1	1	1	1	1	1	1	1	1	1	1	22
44.146	S-adenosylmethionine synthetase	1	1	1	1		1	1	1	1	1	2	1	1	1	1	1	1	1	1	1	1	1	22
54.146	Flagellar hook capping protein	1	1	1	1		1	1	1	1	1	2	1	1	1	1	1	1	1	1	1	1	1	22
56.146	octaprenyl-diphosphate synthase	1	1	1	1		1	1	1	1	1	2	1	1	1	1	1	1	1	1	1	1	1	22
60.146	probable ABC transporter permease protein yqgI	1	1	1	1		1	1	1	1	1	2	1	1	1	1	1	1	1	1	1	1	1	22
81.146	GldE	1	1	1	2		1	1	1	1	1	1	1	1	1	1	1	1	1	1	1	1	1	22
86.146	flagellar motor switch protein FliM	1	1	1	1		1	1	1	1	1	2	1	1	1	1	1	1	1	1	1	1	1	22
94.146	membrane protein, putative	1	1	1	1		1	1	1	1	1	2	1	1	1	1	1	1	1	1	1	1	1	22
117.146	conserved hypothetical protein	1	1	1	1		1	1	1	1	1	1	1	1	1	1	1	1	2	1	1	1	1	22
119.146	ribosomal protein S12	1	1	1	1		1	1	1	1	1	2	1	1	1	1	1	1	1	1	1	1	1	22
121.146	glycerol-3-phosphate dehydrogenase [NAD(P)+]	1	1	1	1		1	1	1	1	1	2	1	1	1	1	1	1	1	1	1	1	1	22
130.146	conserved domain protein	1	1	1	1		1	1	1	1	1	2	1	1	1	1	1	1	1	1	1	1	1	22
135.146	probable HIT family protein	1	1	1	1		1	1	1	1	1	2	1	1	1	1	1	1	1	1	1	1	1	22
139.146	flagellar basal-body rod protein FlgC	1	1	1	1		1	1	1	1	1	2	1	1	1	1	1	1	1	1	1	1	1	22
141.146	conserved hypothetical protein	1	1	1	1		1	1	1	1	1	2	1	1	1	1	1	1	1	1	1	1	1	22
153.146	glycerol kinase	1	1	1	1		1	1	1	1	1	2	1	1	1	1	1	1	1	1	1	1	1	22
164.146	HD domain protein	1	1	1	1		1	1	1	1	1	2	1	1	1	1	1	1	1	1	1	1	1	22
180.146	LysM domain protein	1	1	1	1		1	1	1	1	1	2	1	1	1	1	1	1	1	1	1	1	1	22
187.146	conserved hypothetical protein	1	1	1	1		1	1	1	1	1	1	1	1	2	1	1	1	1	1	1	1	1	22
199.146	ZIP Zinc transporter superfamily	1	1	1	1		1	1	1	1	1	2	1	1	1	1	1	1	1	1	1	1	1	22
200.146	conserved hypothetical integral membrane protein	1	1	1	1		1	1	1	1	1	2	1	1	1	1	1	1	1	1	1	1	1	22
201.146	flagellar biosynthesis protein FlhA	1	1	1	1		1	1	1	1	1	2	1	1	1	1	1	1	1	1	1	1	1	22
263.146	conserved hypothetical protein	1	1	1	1		1	1	1	1	1	2	1	1	1	1	1	1	1	1	1	1	1	22
265.146	CheW	1	1	1	1		1	1	1	1	1	2	1	1	1	1	1	1	1	1	1	1	1	22
275.146	conserved hypothetical protein	1	1	1	1		1	1	1	2	1	1	1	1	1	1	1	1	1	1	1	1	1	22
277.146	probable fibronectin-binding protein	1	1	1	1		1	1	1	1	1	2	1	1	1	1	1	1	1	1	1	1	1	22
285.146	DNA-directed RNA polymerase, beta subunit	1	1	1	1		1	1	1	1	1	2	1	1	1	1	1	1	1	1	1	1	1	22
300.146	tyrosyl-tRNA synthetase	1	1	1	1		1	1	1	1	1	2	1	1	1	1	1	1	1	1	1	1	1	22
323.146	RNA polymerase sigma factor rpoD	1	1	1	1		1	1	1	1	2	1	1	1	1	1	1	1	1	1	1	1	1	22
350.146	ATP-dependent protease La	1	1	1	1		1	1	1	1	1	2	1	1	1	1	1	1	1	1	1	1	1	22
351.146	oligoendopeptidase F	1	1	1	1		1	1	1	1	1	2	1	1	1	1	1	1	1	1	1	1	1	22
360.146	flagellar protein	1	1	1	1		1	1	1	1	1	2	1	1	1	1	1	1	1	1	1	1	1	22
373.146	flagellar biosynthesis protein FlhG	1	1	1	1		1	1	1	1	1	2	1	1	1	1	1	1	1	1	1	1	1	22
374.146	conserved hypothetical protein	1	1	1	1		1	1	1	1	1	2	1	1	1	1	1	1	1	1	1	1	1	22
382.146	conserved hypothetical protein	1	1	1	1		1	1	1	1	1	2	1	1	1	1	1	1	1	1	1	1	1	22
385.146	conserved hypothetical integral membrane protein	1	1	1	1		1	1	1	1	1	2	1	1	1	1	1	1	1	1	1	1	1	22
389.146	phosphate ABC transporter, ATP-binding protein	1	1	1	1		1	1	1	1	1	2	1	1	1	1	1	1	1	1	1	1	1	22
402.146	chemotaxis protein pomA	1	1	1	1		1	1	1	1	1	2	1	1	1	1	1	1	1	1	1	1	1	22
405.146	tetratricopeptide repeat domain protein	1	1	1	1		1	1	1	1	1	2	1	1	1	1	1	1	1	1	1	1	1	22
408.146	ribosomal protein L13	1	1	1	1		1	1	1	1	1	2	1	1	1	1	1	1	1	1	1	1	1	22
414.146	cell division protein FtsZ	1	1	1	1		1	1	1	1	1	2	1	1	1	1	1	1	1	1	1	1	1	22
417.146	dipeptide transport system permease protein dppC	1	1	1	1		1	1	1	1	1	2	1	1	1	1	1	1	1	1	1	1	1	22
426.146	signal peptidase I	1	1	1	1		1	1	1	1	1	2	1	1	1	1	1	1	1	1	1	1	1	22
431.146	deoxyguanosine kinase	1	1	1	1		1	1	1	1	1	2	1	1	1	1	1	1	1	1	1	1	1	22
434.146	B. burgdorferi predicted coding region	1	1	1	1		1	1	1	1	1	2	1	1	1	1	1	1	1	1	1	1	1	22
438.146	conserved hypothetical protein	1	1	1	1		1	1	1	1	1	2	1	1	1	1	1	1	1	1	1	1	1	22
443.146	50S ribosomal protein L10	1	1	1	1		1	1	1	1	1	2	1	1	1	1	1	1	1	1	1	1	1	22
444.146	B. burgdorferi predicted coding region	1	1	1	1		1	1	1	1	1	2	1	1	1	1	1	1	1	1	1	1	1	22
445.146	Peptidase M16 inactive domain family	1	1	1	1		1	1	1	1	1	2	1	1	1	1	1	1	1	1	1	1	1	22
454.146	ribosomal protein S21	1	1	1	1		1	1	1	1	1	2	1	1	1	1	1	1	1	1	1	1	1	22
461.146	phosphatidylcholine synthase	1	1	1	1		1	1	1	1	1	2	1	1	1	1	1	1	1	1	1	1	1	22
477.146	glutamyl-tRNA(Gln) amidotransferase, C subunit	1	1	1	1		1	1	1	1	1	2	1	1	1	1	1	1	1	1	1	1	1	22
493.146	DNA-directed RNA polymerase, beta' subunit	1	1	1	1		1	1	1	1	1	2	1	1	1	1	1	1	1	1	1	1	1	22
505.146	flagellar motor switch protein	1	1	1	1		1	1	1	1	1	2	1	1	1	1	1	1	1	1	1	1	1	22
523.146	Protein of unknown function (DUF327) superfamily	1	1	1	1		1	1	1	1	1	2	1	1	1	1	1	1	1	1	1	1	1	22
539.146	S-adenosyl-methyltransferase MraW	1	1	1	1		1	1	1	1	1	2	1	1	1	1	1	1	1	1	1	1	1	22
557.146	exported protein	1	1	1	1		1	1	1	1	1	2	1	1	1	1	1	1	1	1	1	1	1	22
570.146	peptidase, M18 family	1	1	1	1		1	1	1	1	1	2	1	1	1	1	1	1	1	1	1	1	1	22
571.146	oligopeptide ABC transporter, periplasmic oligopeptide-binding protein	1	1	1	1		1	1	1	1	1	2	1	1	1	1	1	1	1	1	1	1	1	22
579.146	glutamyl-tRNA synthetase	1	1	1	1		1	1	1	1	1	2	1	1	1	1	1	1	1	1	1	1	1	22
626.146	NAD(+)/NADH kinase, putative	1	1	1	1		1	1	1	1	1	2	1	1	1	1	1	1	1	1	1	1	1	22
628.146	flagellar assembly protein	1	1	1	1		1	1	1	1	1	2	1	1	1	1	1	1	1	1	1	1	1	22
635.146	Protein of unknown function, DUF583 family	1	1	1	1		1	1	1	1	1	2	1	1	1	1	1	1	1	1	1	1	1	22
638.146	ATP-dependent protease HslVU, peptidase subunit	1	1	1	1		1	1	1	1	1	2	1	1	1	1	1	1	1	1	1	1	1	22
639.146	P26	1	1	1	1		1	1	1	1	1	2	1	1	1	1	1	1	1	1	1	1	1	22
643.146	P31-23	1	1	1	1		1	1	1	1	1	2	1	1	1	1	1	1	1	1	1	1	1	22
650.146	transcription factor, putative	1	1	1	1		1	1	1	1	1	2	1	1	1	1	1	1	1	1	1	1	1	22
653.146	lipoprotein, putative	1	1	1	1		1	1	1	1	1	2	1	1	1	1	1	1	1	1	1	1	1	22
660.146	seryl-tRNA synthetase	1	1	1	1		1	1	1	1	1	2	1	1	1	1	1	1	1	1	1	1	1	22
661.146	ribosomal protein L7/L12	1	1	1	1		1	1	1	1	1	2	1	1	1	1	1	1	1	1	1	1	1	22
676.146	B. burgdorferi predicted coding region	1	1	1	1		1	2	1	1	1	1	1	1	1	1	1	1	1	1	1	1	1	22
681.146	ribosomal protein S7	1	1	1	1		1	1	1	1	1	2	1	1	1	1	1	1	1	1	1	1	1	22
685.146	phospho-N-acetylmuramoyl-pentapeptide-transferase	1	1	1	1		1	1	1	1	1	2	1	1	1	1	1	1	1	1	1	1	1	22
690.146	heat shock protein HslVU, ATPase subunit HslU	1	1	1	1		1	1	1	1	1	2	1	1	1	1	1	1	1	1	1	1	1	22
695.146	heat shock protein DnaK	1	1	1	1		1	1	1	1	1	2	1	1	1	1	1	1	1	1	1	1	1	22
700.146	Protein of unknown function (DUF342) superfamily	1	1	1	1		1	1	1	1	1	2	1	1	1	1	1	1	1	1	1	1	1	22
704.146	B. burgdorferi predicted coding region	1	1	1	1		1	1	1	1	1	2	1	1	1	1	1	1	1	1	1	1	1	22
707.146	ribosomal RNA large subunit methyltransferase J	1	1	1	1		1	1	1	1	1	2	1	1	1	1	1	1	1	1	1	1	1	22
720.146	glutamyl-tRNA(Gln) amidotransferase subunit A	1	1	1	1		1	1	1	1	1	2	1	1	1	1	1	1	1	1	1	1	1	22
723.146	non-canonical purine NTP pyrophosphatase, rdgB/HAM1 family	1	1	1	1		1	1	1	1	1	2	1	1	1	1	1	1	1	1	1	1	1	22
724.146	flagellar M-ring protein FliF	1	1	1	1		1	1	1	1	1	2	1	1	1	1	1	1	1	1	1	1	1	22
727.146	putative nicotinate phosphoribosyltransferase	1	1	1	1		1	1	1	1	2	1	1	1	1	1	1	1	1	1	1	1	1	22
728.146	M23 peptidase domain protein	1	1	1	1		1	1	1	1	1	2	1	1	1	1	1	1	1	1	1	1	1	22
760.146	conserved hypothetical protein	1	1	1	1		1	1	1	1	1	2	1	1	1	1	1	1	1	1	1	1	1	22
766.146	magnesium transporter	1	1	1	1		1	1	1	1	1	2	1	1	1	1	1	1	1	1	1	1	1	22
770.146	FAD dependent oxidoreductase domain protein	1	1	1	1		1	1	1	1	1	2	1	1	1	1	1	1	1	1	1	1	1	22
790.146	prolipoprotein diacylglyceryl transferase	1	1	1	1		1	1	1	1	1	2	1	1	1	1	1	1	1	1	1	1	1	22
806.146	B. burgdorferi predicted coding region	1	1	1	1		1	1	1	1	1	2	1	1	1	1	1	1	1	1	1	1	1	22
810.146	single-stranded-DNA-specific exonuclease RecJ	1	1	1	1		1	1	1	1	1	2	1	1	1	1	1	1	1	1	1	1	1	22
831.146	conserved hypothetical protein TIGR00159	1	1	1	2		1	1	1	1	1	1	1	1	1	1	1	1	1	1	1	1	1	22
841.146	glycerol-3-phosphate O-acyltransferase, putative	1	1	1	1		1	1	1	1	1	2	1	1	1	1	1	1	1	1	1	1	1	22
846.146	glu-trnagln amidotransferase subunit b	1	1	1	1		1	1	1	1	1	2	1	1	1	1	1	1	1	1	1	1	1	22
863.146	flagellar hook protein flgE	1	1	1	1		1	1	1	1	1	2	1	1	1	1	1	1	1	1	1	1	1	22
870.146	glycerol uptake facilitator protein	1	1	1	1		1	1	1	1	1	2	1	1	1	1	1	1	1	1	1	1	1	22
878.146	flagellar biosynthetic protein FliP	1	1	1	1		1	1	1	1	1	2	1	1	1	1	1	1	1	1	1	1	1	22
900.146	ribosomal protein S9	1	1	1	1		1	1	1	1	1	2	1	1	1	1	1	1	1	1	1	1	1	22
904.146	transcription termination factor Rho	1	1	1	1		1	1	1	1	1	2	1	1	1	1	1	1	1	1	1	1	1	22
915.146	flagellar biosynthetic protein FliQ	1	1	1	1		1	1	1	1	1	2	1	1	1	1	1	1	1	1	1	1	1	22
920.146	putative DNA translocase	1	1	1	1		1	1	1	1	1	2	1	1	1	1	1	1	1	1	1	1	1	22
929.146	Protein of unknown function, DUF583 superfamily	1	1	1	1		1	1	1	1	1	2	1	1	1	1	1	1	1	1	1	1	1	22
931.146	alanyl-tRNA synthetase	1	1	1	1		1	1	1	1	1	2	1	1	1	1	1	1	1	1	1	1	1	22
933.146	smg protein	1	1	1	1		1	1	1	1	1	2	1	1	1	1	1	1	1	1	1	1	1	22
938.146	conserved hypothetical protein	1	1	1	1		1	1	1	1	1	2	1	1	1	1	1	1	1	1	1	1	1	22
944.146	flagellar motor switch protein FliG	1	1	1	1		1	1	1	1	1	2	1	1	1	1	1	1	1	1	1	1	1	22
958.146	pyruvate kinase	1	1	1	1		1	1	1	1	1	2	1	1	1	1	1	1	1	1	1	1	1	22
964.146	competence locus E, putative	1	1	1	1		1	1	1	1	1	1	1	1	1	1	2	1	1	1	1	1	1	22
978.146	cell division protein FtsA	1	1	1	1		1	1	1	1	1	2	1	1	1	1	1	1	1	1	1	1	1	22
984.146	hypothetical ABC transporter ATP-binding protein	1	1	1	1		1	1	1	1	1	2	1	1	1	1	1	1	1	1	1	1	1	22
987.146	flagellar protein export ATPase FliI	1	1	1	1		1	1	1	1	1	2	1	1	1	1	1	1	1	1	1	1	1	22
990.146	isoleucyl-tRNA synthetase	1	1	1	1		1	1	1	1	1	1	1	1	2	1	1	1	1	1	1	1	1	22
991.146	B. burgdorferi predicted coding region	1	1	1	1		1	1	1	1	1	2	1	1	1	1	1	1	1	1	1	1	1	22
1006.15	ATP-dependent DNA helicase pcrA	1	1	1	1		1	1	1	1	1	2	1	1	1	1	1	1	1	1	1	1	1	22
1028.15	ATP-binding protein	1	1	1	1		1	1	1	1	1	2	1	1	1	1	1	1	1	1	1	1	1	22
1054.15	MurF	1	1	1	1		1	1	1	1	1	2	1	1	1	1	1	1	1	1	1	1	1	22
1070.15	negative regulator of genetic competence mecB/clpC	1	1	1	1		1	1	1	1	1	2	1	1	1	1	1	1	1	1	1	1	1	22
1072.15	ribosomal protein L1	1	1	1	1		1	1	1	1	1	2	1	1	1	1	1	1	1	1	1	1	1	22
1087.15	chemotaxis protein motB	1	1	1	1		1	1	1	1	1	2	1	1	1	1	1	1	1	1	1	1	1	22
1098.15	B. burgdorferi predicted coding region	1	1	1	1		1	1	1	1	1	2	1	1	1	1	1	1	1	1	1	1	1	22
1119.15	M23 peptidase domain protein	1	1	1	1		1	1	1	1	1	2	1	1	1	1	1	1	1	1	1	1	1	22
1131.15	B. burgdorferi predicted coding region	1	1	1	1		1	1	1	1	1	2	1	1	1	1	1	1	1	1	1	1	1	22
1132.15	conserved hypothetical protein	1	1	1	1		1	1	1	1	1	2	1	1	1	1	1	1	1	1	1	1	1	22
1134.15	transcription termination/antitermination factor NusG	1	1	1	1		1	1	1	1	1	2	1	1	1	1	1	1	1	1	1	1	1	22
1143.15	tetratricopeptide repeat domain protein	1	1	1	1		1	1	1	1	1	2	1	1	1	1	1	1	1	1	1	1	1	22
1173.15	cell division protein	1	1	1	1		1	1	1	1	1	2	1	1	1	1	1	1	1	1	1	1	1	22
1174.15	tetratricopeptide repeat domain protein	1	1	1	1		1	1	1	1	1	2	1	1	1	1	1	1	1	1	1	1	1	22
1178.15	leucyl-tRNA synthetase	1	1	1	1		1	1	1	1	1	2	1	1	1	1	1	1	1	1	1	1	1	22
1190.15	glycyl-tRNA synthetase	1	1	1	1		1	1	1	1	1	2	1	1	1	1	1	1	1	1	1	1	1	22
1202.15	dipeptide transport system permease protein dppB	1	1	1	1		1	1	1	1	1	2	1	1	1	1	1	1	1	1	1	1	1	22
1203.15	6-phosphogluconolactonase	1	1	1	1		1	1	1	1	1	2	1	1	1	1	1	1	1	1	1	1	1	22
1221.15	ribosomal protein L11	1	1	1	1		1	1	1	1	1	2	1	1	1	1	1	1	1	1	1	1	1	22
1232.15	undecaprenol kinase, putative	1	1	1	1		1	1	1	1	1	2	1	1	1	1	1	1	1	1	1	1	1	22
1234.15	yufN precursor	1	1	1	1		1	1	1	1	1	2	1	1	1	1	1	1	1	1	1	1	1	22
1238.15	conserved hypothetical protein	1	1	1	1		1	1	1	1	1	2	1	1	1	1	1	1	1	1	1	1	1	22
1242.15	putative phosphotransferase enzyme IIB component	1	1	1	1		1	1	1	1	1	2	1	1	1	1	1	1	1	1	1	1	1	22
1244.15	Flagellar hook-length control protein, putative	1	1	1	1		1	1	1	1	1	2	1	1	1	1	1	1	1	1	1	1	1	22
1246.15	hamp domain/ggdef domain/eal domain protein	1	1	1	1		1	1	1	1	1	2	1	1	1	1	1	1	1	1	1	1	1	22
1267.15	ribosomal protein L31	1	1	1	1		1	1	1	1	1	2	1	1	1	1	1	1	1	1	1	1	1	22
1279.15	carboxy-terminal processing protease ctpA	1	1	1	1		1	1	1	1	1	2	1	1	1	1	1	1	1	1	1	1	1	22
1285.15	dedA protein	1	1	1	1		1	1	1	1	1	2	1	1	1	1	1	1	1	1	1	1	1	22
1288.15	S-Ribosylhomocysteinase (LuxS)	1	1	1	1		1	1	1	1	1	2	1	1	1	1	1	1	1	1	1	1	1	22
1289.15	TIM-barrel protein, yjbN family	1	1	1	1		1	1	1	1	1	2	1	1	1	1	1	1	1	1	1	1	1	22
1299.15	flagellar biosynthetic protein FlhB	1	1	1	1		1	1	1	1	1	2	1	1	1	1	1	1	1	1	1	1	1	22
1312.15	inactive homolog of metal-dependent proteases. ydic b.subtilis ortholog	1	1	1	1		1	1	1	1	1	1	1	1	1	2	1	1	1	1	1	1	1	22
1346.15	flagellar hook-basal body complex protein (FliE)	1	1	1	1		1	1	1	1	1	2	1	1	1	1	1	1	1	1	1	1	1	22
1360.15	conserved hypothetical protein	1	1	1	1		1	1	1	1	1	2	1	1	1	1	1	1	1	1	1	1	1	22
1361.15	conserved hypothetical protein	1	1	1	1		1	1	1	1	1	2	1	1	1	1	1	1	1	1	1	1	1	22
1368.15	DNA-binding protein HU	1	1	1	1		1	1	1	1	1	2	1	1	1	1	1	1	1	1	1	1	1	22
1377.15	Flagellar basal body-associated protein FliL	1	1	1	1		1	1	1	1	1	2	1	1	1	1	1	1	1	1	1	1	1	22
1398.15	conserved hypothetical integral membrane protein	1	1	1	1		1	1	1	1	1	2	1	1	1	1	1	1	1	1	1	1	1	22
1399.15	flagellar switch protein FliY	1	1	1	1		1	1	1	1	1	2	1	1	1	1	1	1	1	1	1	1	1	22
1403.15	B. burgdorferi predicted coding region	1	1	1	1		1	1	1	1	1	2	1	1	1	1	1	1	1	1	1	1	1	22
1407.15	flagellar biosynthetic protein FliR	1	1	1	1		1	1	1	1	1	2	1	1	1	1	1	1	1	1	1	1	1	22
1415.15	conserved hypothetical integral membrane protein	1	1	1	1		1	1	1	2	1	1	1	1	1	1	1	1	1	1	1	1	1	22
1428.15	conserved hypothetical integral membrane protein	1	1	1	1		1	1	1	1	1	2	1	1	1	1	1	1	1	1	1	1	1	22
1432.15	conserved hypothetical protein	1	1	1	1		1	1	1	1	1	2	1	1	1	1	1	1	1	1	1	1	1	22
1448.15	flagellar biosynthesis protein flhf flagella associated gtp-bindingprotein	1	1	1	1		1	1	1	1	1	2	1	1	1	1	1	1	1	1	1	1	1	22
1454.15	RNA polymerase sigma-54 factor	1	1	1	1		1	1	1	1	1	1	1	1	2	1	1	1	1	1	1	1	1	22
1458.15	LolA	1	1	1	1		1	1	1	1	1	2	1	1	1	1	1	1	1	1	1	1	1	22
1480.15	ribosomal protein L28	1	1	1	1		1	1	1	1	1	2	1	1	1	1	1	1	1	1	1	1	1	22
1494.15	GTP-binding protein YchF	1	1	1	1		1	1	1	1	1	2	1	1	1	1	1	1	1	1	1	1	1	22
11.146	B. burgdorferi predicted coding region	1	1	1	1	1	1	1	1	1	1	1	1	1	1	1	1	1	1	1	1	1	1	22
53.146	GMP synthase [glutamine-hydrolyzing]	1	1	1	1	1	1	1	1	1	1	1	1	1	1	1	1	1	1	1	1	1	1	22
99.146	conserved hypothetical protein	1	1	1	1	1	1	1	1	1	1	1	1	1	1	1	1	1	1	1	1	1	1	22
292.146	probable transporter	1	1	1	1	1	1	1	1	1	1	1	1	1	1	1	1	1	1	1	1	1	1	22
311.146	conserved hypothetical protein	1	1	1	1	1	1	1	1	1	1	1	1	1	1	1	1	1	1	1	1	1	1	22
362.146	methylglyoxal synthase	1	1	1	1		1	1	1	1	1	2	1	1	1	1	1	1	1	1	1	1	1	22
388.146	lichenan-specific phosphotransferase enzyme IIB component	1	1	1	1	1	1	1	1	1	1	1	1	1	1	1	1	1	1	1	1	1	1	22
421.146	conserved hypothetical protein	1	1	1	1	1	1	1	1	1	1	1	1	1	1	1	1	1	1	1	1	1	1	22
450.146	putative outer surface protein	1	1	1	1	1	1	1	1	1	1	1	1	1	1	1	1	1	1	1	1	1	1	22
541.146	conserved hypothetical protein	1	1	1	1		1	1	1	1	1	2	1	1	1	1	1	1	1	1	1	1	1	22
591.146	PTS system, cellobiose-specific IIC component	1	1	1	1	1	1	1	1	1	1	1	1	1	1	1	1	1	1	1	1	1	1	22
604.146	Acylphosphatase	1	1	1	1	1	1	1	1	1	1	1	1	1	1	1	1	1	1	1	1	1	1	22
758.146	Borrelia ORF-A superfamily	1	1	1	1	1	1	1	1	1	1	1	1	1	1	1	1	1	1	1	1	1	1	22
784.146	outer surface 22 kDa lipoprotein precursor	1	1	1	1		1	1	1	1	1	2	1	1	1	1	1	1	1	1	1	1	1	22
813.146	B. burgdorferi predicted coding region	1	1	1	1	1	1	1	1	1	1	1	1	1	1	1	1	1	1	1	1	1	1	22
845.146	putative transporter	1	1	1	1	1	1	1	1	1	1	1	1	1	1	1	1	1	1	1	1	1	1	22
885.146	B. burgdorferi predicted coding region	1	1	1	1	1	1	1	1	1	1	1	1	1	1	1	1	1	1	1	1	1	1	22
899.146	outer surface protein C	1	1	1	1	1	1	1	1	1	1	1	1	1	1	1	1	1	1	1	1	1	1	22
926.146	oligopeptide ABC transporter, periplasmic oligopeptide-binding protein	1	1	1	1		1	1	1	1	1	2	1	1	1	1	1	1	1	1	1	1	1	22
1091.15	PTS system, cellobiose-specific IIA component	1	1	1	1	1	1	1	1	1	1	1	1	1	1	1	1	1	1	1	1	1	1	22
1126.15	B. burgdorferi predicted coding region	1	1	1	1	1	1	1	1	1	1	1	1	1	1	1	1	1	1	1	1	1	1	22
1180.15	B. burgdorferi predicted coding region	1	1	1	1	1	1	1	1	1	1	1	1	1	1	1	1	1	1	1	1	1	1	22
1237.15	Putative plasmid partition protein	1	1	1	1	1	1	1	1	1	1	1	1	1	1	1	1	1	1	1	1	1	1	22
1259.15	conserved hypothetical protein	1	1	1	1	1	1	1	1	1	1	1	1	1	1	1	1	1	1	1	1	1	1	22
1297.15	B. burgdorferi predicted coding region	1	1	1	1	1	1	1	1	1	1	1	1	1	1	1	1	1	1	1	1	1	1	22
1500.15	CobQ/CobB/MinD/ParA nucleotide binding domain, putative	1	1	1	1	1	1	1	1	1	1	1	1	1	1	1	1	1	1	1	1	1	1	22
1509.15	Borrelia family of unknown function DUF226	1	1	1	1	1	1	1	1	1	1	1	1	1	1	1	1	1	1	1	1	1	1	22
26.146	PF-49 protein	1	1	1	1	1	1	1	1	1	1	1	1	1	1	1	1	1	1	1	1	1	1	22
63.146	Lyme disease proteins of unknown function	1	1	1	1	1	1	1	1	1	1	1	1	1	1	1	1	1	1	1	1	1	1	22
104.146	putative outer membrane protein	1	1	1	1	1	1	1	1	1	1	1	1	1	1	1	1	1	1	1	1	1	1	22
140.146	B. burgdorferi predicted coding region	1	1	1	1	1	1	1	1	1	1	1	1	1	1	1	1	1	1	1	1	1	1	22
175.146	P22-H3	1	1	1	1	1	1	1	1	1	1	1	1	1	1	1	1	1	1	1	1	1	1	22
184.146	Borrelia burgdorferi protein of unknown function (DUF792)	1	1	1	1	1	1	1	1	1	1	1	1	1	1	1	1	1	1	1	1	1	1	22
205.146	antigen, P35	1	1	1	1	1	1	1	1	1	1	1	1	1	1	1	1	1	1	1	1	1	1	22
215.146	B. burgdorferi predicted coding region	1	1	1	1	1	1	1	1	1	1	1	1	1	1	1	1	1	1	1	1	1	1	22
253.146	antigen, S1	1	1	1	1	1	1	1	1	1	1	1	1	1	1	1	1	1	1	1	1	1	1	22
315.146	Protein of unknown function (DUF685) superfamily	1	1	1	1	1	1	1	1	1	1	1	1	1	1	1	1	1	1	1	1	1	1	22
349.146	Protein of unknown function, DUF261 superfamily	1	1	1	1	1	1	1	1	1	1	1	1	1	1	1	1	1	1	1	1	1	1	22
361.146	B. burgdorferi predicted coding region	1	1	1	1	1	1	1	1	1	1	1	1	1	1	1	1	1	1	1	1	1	1	22
367.146	Borrelia family of unknown function DUF226	1	1	1	1	1	1	1	1	1	1	1	1	1	1	1	1	1	1	1	1	1	1	22
370.146	conserved domain protein	1	1	1	1	1	1	1	1	1	1	1	1	1	1	1	1	1	1	1	1	1	1	22
496.146	conserved hypothetical protein	1	1	1	1	1	1	1	1	1	1	1	1	1	1	1	1	1	1	1	1	1	1	22
528.146	BBP06-like protein	1	1	1	1	1	1	1	1	1	1	1	1	1	1	1	1	1	1	1	1	1	1	22
533.146	chpAI protein, putative	1	1	1	1	1	1	1	1	1	1	1	1	1	1	1	1	1	1	1	1	1	1	22
566.146	Borrelia lipoprotein	1	1	1	1	1	1	1	1	1	1	1	1	1	1	1	1	1	1	1	1	1	1	22
594.146	conserved hypothetical protein	1	1	1	1	1	1	1	1	1	1	1	1	1	1	1	1	1	1	1	1	1	1	22
662.146	CobQ/CobB/MinD/ParA nucleotide binding domain, putative	1	1	1	1	1	1	1	1	1	1	1	1	1	1	1	1	1	1	1	1	1	1	22
673.146	conserved hypothetical protein	1	1	1	1	1	1	1	1	1	1	1	1	1	1	1	1	1	1	1	1	1	1	22
709.146	conserved hypothetical protein	1	1	1	1	1	1	1	1	1	1	1	1	1	1	1	1	1	1	1	1	1	1	22
771.146	Borrelia burgdorferi protein of unknown function (DUF764)	1	1	1	1	1	1	1	1	1	1	1	1	1	1	1	1	1	1	1	1	1	1	22
788.146	antigen, P35, putative	1	1	1	1	1	1	1	1	1	1	1	1	1	1	1	1	1	1	1	1	1	1	22
793.146	P27	1	1	1	1	1	1	1	1	1	1	1	1	1	1	1	1	1	1	1	1	1	1	22
797.146	Protein of unknown function (DUF1073) superfamily	1	1	1	1	1	1	1	1	1	1	1	1	1	1	1	1	1	1	1	1	1	1	22
838.146	Protein of unknown function (DUF1371) superfamily	1	1	1	1	1	1	1	1	1	1	1	1	1	1	1	1	1	1	1	1	1	1	22
952.146	Protein of unknown function (DUF735) superfamily	1	1	1	1	1	1	1	1	1	1	1	1	1	1	1	1	1	1	1	1	1	1	22
971.146	lipoprotein, putative	1	1	1	1	1	1	1	1	1	1	1	1	1	1	1	1	1	1	1	1	1	1	22
985.146	lipoprotein	1	1	1	1	1	1	1	1	1	1	1	1	1	1	1	1	1	1	1	1	1	1	22
1021.15	oligopeptide ABC transporter, periplasmic oligopeptide-binding protein	1	1	1	1	1	1	1	1	1	1	1	1	1	1	1	1	1	1	1	1	1	1	22
1059.15	Protein of unknown function (DUF1473) superfamily	1	1	1	1	1	1	1	1	1	1	1	1	1	1	1	1	1	1	1	1	1	1	22
1068.15	DUF276 superfamily	1	1	1	1	1	1	1	1	1	1	1	1	1	1	1	1	1	1	1	1	1	1	22
1094.15	decorin binding protein A	1	1	1	1	1	1	1	1	1	1	1	1	1	1	1	1	1	1	1	1	1	1	22
1102.15	Protein of unknown function (DUF1357) superfamily	1	1	1	1	1	1	1	1	1	1	1	1	1	1	1	1	1	1	1	1	1	1	22
1122.15	phage terminase, large subunit, PBSX family	1	1	1	1	1	1	1	1	1	1	1	1	1	1	1	1	1	1	1	1	1	1	22
1129.15	Protein of unknown function (DUF1463) superfamily	1	1	1	1	1	1	1	1	1	1	1	1	1	1	1	1	1	1	1	1	1	1	22
1164.15	P45-13	1	1	1	1	1	1	1	1	1	1	1	1	1	1	1	1	1	1	1	1	1	1	22
1261.15	conserved domain protein	1	1	1	1	1	1	1	1	1	1	1	1	1	1	1	1	1	1	1	1	1	1	22
1286.15	holin, BlyA family	1	1	1	1	1	1	1	1	1	1	1	1	1	1	1	1	1	1	1	1	1	1	22
1322.15	Protein of unknown function (DUF693) superfamily	1	1	1	1	1	1	1	1	1	1	1	1	1	1	1	1	1	1	1	1	1	1	22
1373.15	Borrelia ORF-A superfamily	1	1	1	1	1	1	1	1	1	1	1	1	1	1	1	1	1	1	1	1	1	1	22
1430.15	B. burgdorferi predicted coding region	1	1	1	1	1	1	1	1	1	1	1	1	1	1	1	1	1	1	1	1	1	1	22
1460.15	conserved hypothetical protein	1	1	1	1	1	1	1	1	1	1	1	1	1	1	1	1	1	1	1	1	1	1	22
1464.15	conserved hypothetical protein	1	1	1	1	1	1	1	1	1	1	1	1	1	1	1	1	1	1	1	1	1	1	22
1504.15	Borrelia burgdorferi protein of unknown function (DUF787)	1	1	1	1	1	1	1	1	1	1	1	1	1	1	1	1	1	1	1	1	1	1	22
169.146	conserved hypothetical protein	3	2	2	2	1	2	3	1	2	1		2		1									22
179.146	PF-32 protein	1	1	1	1	1	1	1	1	1	1	1	1	1	1	1	1	1	1	1		2	1	22
290.146	Borrelia orf-D family	1	1	1	1	1	1	1	1	1	1	1	1	1	1	1	1	1	1	1	1	1	1	22
358.146	Borrelia ORF-A superfamily	1	1	1	1	1	1	1	1	1	1	1	1	1	1	1	1	1	1	1	1	1	1	22
469.146	CdsJ	1	1	1	1	1	1	2		2	1	1	1		2			2	1	1			3	22
543.146	BptA	2		1	1		1	2		1		1	2		2	1	2	1	1	1	1	1	1	22
657.146	conserved hypothetical protein	1	1	1	1	1	1	1	1	1	1	1	1	1	1	1	1	1	1	1	1	1	1	22
752.146	B. burgdorferi predicted coding region	2			2	1	1	2	1		1	1	2	1	2		2		1	1	1	1		22
819.146	outer membrane protein	2		1	1	1	1	2	1	2	1	2		1				1	1			5		22
1048.15	conserved hypothetical protein	2	2	2	2	1	1	1	1	1	1	1	1	1	1	2							2	22
1152.15	conserved hypothetical protein	1	1	1	1	1	1	1	1	1	1	1	1	1	1	1	1	1	1	1	1	1	1	22
1414.15	B. burgdorferi predicted coding region	1	1	1	1	1	1	1	1	1	1	1	1	1	1	1	1	1	1	1	1	1	1	22
1418.15	precursor	1	1	1	1	1	1	1	1	1	1	1	1	1	1	1	1	1	1	1	1	1	1	22
1483.15	CdsF	1	1	1	1	1	1	1	1	1	1	1	1	1	1	1	1	1	1	1	1	1	1	22
1499.15	CdsM	1	1	1	1	1	1	1	1	1	1	1	1	1	1	1	1	1	1	1	1	1	1	22
776.146	conserved hypothetical protein	1	1	1	1		1	1	1	1	1	1	1	1	1	1	1	1	1	1	1	1	1	21
1433.15	sensory transduction histidine kinase; sporulation kinase A	1	1	1	1		1	1	1	1	1	1	1	1	1	1	1	1	1	1	1	1	1	21
6.14599	glucose-specific phosphotransferase enzyme IIA component	1	1	1	1		1	1	1	1	1	1	1	1	1	1	1	1	1	1	1	1	1	21
7.14599	UDP-N-acetylmuramate--alanine ligase	1	1	1	1		1	1	1	1	1	1	1	1	1	1	1	1	1	1	1	1	1	21
8.14599	ribosomal protein S18	1	1	1	1		1	1	1	1	1	1	1	1	1	1	1	1	1	1	1	1	1	21
10.146	hydroxymethylglutaryl-CoA synthase	1	1	1	1		1	1	1	1	1	1	1	1	1	1	1	1	1	1	1	1	1	21
13.146	V-type ATP synthase subunit E	1	1	1	1		1	1	1	1	1	1	1	1	1	1	1	1	1	1	1	1	1	21
16.146	ribosomal protein L20	1	1	1	1		1	1	1	1	1	1	1	1	1	1	1	1	1	1	1	1	1	21
17.146	ribose ABC transporter, ATP-binding protein	1	1	1	1		1	1	1	1	1	1	1	1	1	1	1	1	1	1	1	1	1	21
18.146	ribosomal protein L34	1	1	1	1		1	1	1	1	1	1	1	1	1	1	1	1	1	1	1	1	1	21
19.146	Uncharacterized BCR, COG1963 superfamily	1	1	1	1		1	1	1	1	1	1	1	1	1	1	1	1	1	1	1	1	1	21
20.146	signal recognition particle-docking protein FtsY	1	1	1	1		1	1	1	1	1	1	1	1	1	1	1	1	1	1	1	1	1	21
23.146	conserved hypothetical protein	1	1	1	1		1	1	1	1	1	1	1	1	1	1	1	1	1	1	1	1	1	21
24.146	ribosomal protein L21	1	1	1	1		1	1	1	1	1	1	1	1	1	1	1	1	1	1	1	1	1	21
25.146	glycine betaine ABC transporter ATP-binding protein	1	1	1	1		1	1	1	1	1	1	1	1	1	1	1	1	1	1	1	1	1	21
27.146	chaperone protein DnaK	1	1	1	1		1	1	1	1	1	1	1	1	1	1	1	1	1	1	1	1	1	21
33.146	holo-[acyl-carrier-protein] synthase	1	1	1	1		1	1	1	1	1	1	1	1	1	1	1	1	1	1	1	1	1	21
34.146	ABC transporter ATP-binding protein	1	1	1	1		1	1	1	1	1	1	1	1	1	1	1	1	1	1	1	1	1	21
36.146	glucose-6-phosphate 1-dehydrogenase	1	1	1	1		1	1	1	1	1	1	1	1	1	1	1	1	1	1	1	1	1	21
37.146	B. burgdorferi predicted coding region	1	1	1	1		1	1	1	1	1	1	1	1	1	1	1	1	1	1	1	1	1	21
38.146	B. burgdorferi predicted coding region	1	1	1	1		1	1	1	1	1	1	1	1	1	1	1	1	1	1	1	1	1	21
39.146	SsrA-binding protein	1	1	1	1		1	1	1	1	1	1	1	1	1	1	1	1	1	1	1	1	1	21
47.146	methionyl-tRNA formyltransferase	1	1	1	1		1	1	1	1	1	1	1	1	1	1	1	1	1	1	1	1	1	21
50.146	ribosomal protein S2	1	1	1	1		1	1	1	1	1	1	1	1	1	1	1	1	1	1	1	1	1	21
51.146	phosphomevalonate kinase, putative	1	1	1	1		1	1	1	1	1	1	1	1	1	1	1	1	1	1	1	1	1	21
62.146	dephospho-CoA kinase	1	1	1	1		1	1	1	1	1	1	1	1	1	1	1	1	1	1	1	1	1	21
65.146	cheY	1	1	1	1		1	1	1	1	1	1	1	1	1	1	1	1	1	1	1	1	1	21
68.146	conserved hypothetical protein	1	1	1	1		1	1	1	1	1	1	1	1	1	1	1	1	1	1	1	1	1	21
70.146	membrane protein, putative	1	1	1	1		1	1	1	1	1	1	1	1	1	1	1	1	1	1	1	1	1	21
71.146	B. burgdorferi predicted coding region	1	1	1	1		1	1	1	1	1	1	1	1	1	1	1	1	1	1	1	1	1	21
72.146	membrane fusion protein	1	1	1	1		1	1	1	1	1	1	1	1	1	1	1	1	1	1	1	1	1	21
74.146	Uncharacterized BCR, YhbC family COG0779	1	1	1	1		1	1	1	1	1	1	1	1	1	1	1	1	1	1	1	1	1	21
78.146	Uncharacterized ACR, COG1579 superfamily	1	1	1	1		1	1	1	1	1	1	1	1	1	1	1	1	1	1	1	1	1	21
84.146	femA protein	1	1	1	1		1	1	1	1	1	1	1	1	1	1	1	1	1	1	1	1	1	21
89.146	transcription termination-antitermination factor NusA	1	1	1	1		1	1	1	1	1	1	1	1	1	1	1	1	1	1	1	1	1	21
91.146	outer membrane protein	1	1	1	1		1	1	1	1	1	1	1	1	1	1	1	1	1	1	1	1	1	21
93.146	undecaprenyldiphospho-muramoylpentapeptide beta-N-acetylglucosaminyltransferase	1	1	1	1		1	1	1	1	1	1	1	1	1	1	1	1	1	1	1	1	1	21
95.146	peptidyl-tRNA hydrolase	1	1	1	1		1	1	1	1	1	1	1	1	1	1	1	1	1	1	1	1	1	21
101.146	putative permidine/putrescine ABC transporter,periplasmic spermidine/putrescine-binding protein	1	1	1	1		1	1	1	1	1	1	1	1	1	1	1	1	1	1	1	1	1	21
102.146	DNA ligase, NAD-dependent	1	1	1	1		1	1	1	1	1	1	1	1	1	1	1	1	1	1	1	1	1	21
110.146	queuine tRNA-ribosyltransferase	1	1	1	1		1	1	1	1	1	1	1	1	1	1	1	1	1	1	1	1	1	21
111.146	V-type ATPase, K subunit	1	1	1	1		1	1	1	1	1	1	1	1	1	1	1	1	1	1	1	1	1	21
113.146	50S ribosomal protein L6	1	1	1	1		1	1	1	1	1	1	1	1	1	1	1	1	1	1	1	1	1	21
116.146	ribonuclease Z	1	1	1	1		1	1	1	1	1	1	1	1	1	1	1	1	1	1	1	1	1	21
118.146	peptidase, M24 family protein	1	1	1	1		1	1	1	1	1	1	1	1	1	1	1	1	1	1	1	1	1	21
122.146	spermidine/putrescine transport system permease protein potB	1	1	1	1		1	1	1	1	1	1	1	1	1	1	1	1	1	1	1	1	1	21
124.146	AMP-binding protein	1	1	1	1		1	1	1	1	1	1	1	1	1	1	1	1	1	1	1	1	1	21
125.146	B. burgdorferi predicted coding region	1	1	1	1		1	1	1	1	1	1	1	1	1	1	1	1	1	1	1	1	1	21
126.146	HemN-related protein	1	1	1	1		1	1	1	1	1	1	1	1	1	1	1	1	1	1	1	1	1	21
129.146	conserved hypothetical protein	1	1	1	1		1	1	1	1	1	1	1	1	1	1	1	1	1	1	1	1	1	21
131.146	B. burgdorferi predicted coding region	1	1	1	1		1	1	1	1	1	1	1	1	1	1	1	1	1	1	1	1	1	21
134.146	tetratricopeptide repeat domain protein	1	1	1	1		1	1	1	1	1	1	1	1	1	1	1	1	1	1	1	1	1	21
137.146	conserved hypothetical protein TIGR00486	1	1	1	1		1	1	1	1	1	1	1	1	1	1	1	1	1	1	1	1	1	21
143.146	cytidylate kinase	1	1	1	1		1	1	1	1	1	1	1	1	1	1	1	1	1	1	1	1	1	21
149.146	UDP-N-acetylmuramoylalanyl-D-glutamate--2,6-diaminopimelate ligase	1	1	1	1		1	1	1	1	1	1	1	1	1	1	1	1	1	1	1	1	1	21
152.146	4-alpha-glucanotransferase	1	1	1	1		1	1	1	1	2	1	1	1	1	1	1	1	1	1		1	1	21
154.146	B. burgdorferi predicted coding region	1	1	1	1		1	1	1	1	1	1	1	1	1	1	1	1	1	1	1	1	1	21
156.146	FrgC	1	1	1	1		1	1	1	1	1	1	1	1	1	1	1	1	1	1	1	1	1	21
162.146	competence protein F, putative	1	1	1	1		1	1	1	1	1	1	1	1	1	1	1	1	1	1	1	1	1	21
165.146	polynucleotide adenylyltransferase	1	1	1	1		1	1	1	1	1	1	1	1	1	1	1	1	1	1	1	1	1	21
166.146	DNA polymerase III, beta subunit	1	1	1	1		1	1	1	1	1	1	1	1	1	1	1	1	1	1	1	1	1	21
168.146	B. burgdorferi predicted coding region	1	1	1	1		1	1	1	1	1	1	1	1	1	1	1	1	1	1	1	1	1	21
170.146	Ferritin-like domain subfamily	1	1	1	1		1	1	1	1	1	1	1	1	1	1	1	1	1	1	1	1	1	21
176.146	conserved hypothetical protein	1	1	1	1		1	1	1	1	1	1	1	1	1	1	1	1	1	1	1	1	1	21
181.146	GTP-binding protein LepA	1	1	1	1		1	1	1	1	1	1	1	1	1	1	1	1	1	1	1	1	1	21
182.146	Fibronectin type III domain protein	1	1	1	1		1	1	1	1	1	1	1	1	1	1	1	1	1	1	1	1	1	21
190.146	conserved hypothetical protein	1	1	1	1		1	1	1	1	1	1	1	1	1	1	1	1	1	1	1	1	1	21
193.146	ATP-dependent DNA helicase RecG	1	1	1	1		1	1	1	1	1	1	1	1	1	1	1	1	1	1	1	1	1	21
194.146	conserved hypothetical protein	1	1	1	1		1	1	1	1	1	1	1	1	1	1	1	1	1	1	1	1	1	21
198.146	ATP-binding protein	1	1	1	1		1	1	1	1	1	1	1	1	1	1	1	1	1	1	1	1	1	21
202.146	conserved hypothetical protein	1	1	1	1		1	1	1	1	1	1	1	1	1	1	1	1	1	1	1	1	1	21
204.146	polyamine ABC transporter, ATP-binding protein	1	1	1	1		1	1	1	1	1	1	1	1	1	1	1	1	1	1	1	1	1	21
206.146	V-type ATP synthase alpha chain	1	1	1	1		1	1	1	1	1	1	1	1	1	1	1	1	1	1	1	1	1	21
207.146	ribosomal protein S1	1	1	1	1		1	1	1	1	1	1	1	1	1	1	1	1	1	1	1	1	1	21
208.146	conserved hypothetical protein	1	1	1	1		1	1	1	1	1	1	1	1	1	1	1	1	1	1	1	1	1	21
210.146	nadh oxidase	1	1	1	1		1	1	1	1	1	1	1	1	1	1	1	1	1	1	1	1	1	21
222.146	conserved hypothetical protein TIGR00096	1	1	1	1		1	1	1	1	1	1	1	1	1	1	1	1	1	1	1	1	1	21
228.146	B. burgdorferi predicted coding region	1	1	1	1		1	1	1	1	1	1	1	1	1	1	1	1	1	1	1	1	1	21
229.146	aminoacyl-histidine dipeptidase	1	1	1	1		1	1	1	1	1	1	1	1	1	1	1	1	1	1	1	1	1	21
231.146	B. burgdorferi predicted coding region	1	1	1	1		1	1	1	1	1	1	1	1	1	1	1	1	1	1	1	1	1	21
233.146	multimodular transpeptidase-transglycosylase	1	1	1	1		1	1	1	1	1	1	1	1	1	1	1	1	1	1	1	1	1	21
234.146	membrane spanning protein, putative	1	1	1	1		1	1	1	1	1	1	1	1	1	1	1	1	1	1	1	1	1	21
235.146	conserved hypothetical protein TIGR00247	1	1	1	1		1	1	1	1	1	1	1	1	1	1	1	1	1	1	1	1	1	21
240.146	conserved hypothetical protein	1	1	1	1		1	1	1	1	1	1	1	1	1	1	1	1	1	1	1	1	1	21
246.146	putative ABC transporter ATP-binding protein	1	1	1	1		1	1	1	1	1	1	1	1	1	1	1	1	1	1	1	1	1	21
248.146	lipopolysaccharide biosynthesis-related protein	1	1	1	1		1	1	1	1	1	1	1	1	1	1	1	1	1	1	1	1	1	21
250.146	tRNA delta(2)-isopentenylpyrophosphate transferase	1	1	1	1		1	1	1	1	1	1	1	1	1	1	1	1	1	1	1	1	1	21
252.146	B. burgdorferi predicted coding region	1	1	1	1		1	1	1	1	1	1	1	1	1	1	1	1	1	1	1	1	1	21
255.146	ribosome small subunit-dependent GTPase A	1	1	1	1		1	1	1	1	1	1	1	1	1	1	1	1	1	1	1	1	1	21
256.146	hypothetical ANK-repeat protein	1	1	1	1		1	1	1	1	1	1	1	1	1	1	1	1	1	1	1	1	1	21
257.146	SCP-like extracellular protein	1	1	1	1		1	1	1	1	1	1	1	1	1	1	1	1	1	1	1	1	1	21
264.146	von Willebrand factor type A domain protein	1	1	1	1		1	1	1	1	1	1	1	1	1	1	1	1	1	1	1	1	1	21
267.146	primosomal protein N'	1	1	1	1		1	1	1	1	1	1	1	1	1	1	1	1	1	1	1	1	1	21
269.146	arginine deiminase	1	1	1	1		1	1	1	1	1	1	1	1	1	1	1	1	1	1	1	1	1	21
271.146	B. burgdorferi predicted coding region	1	1	1	1		1	1	1	1	1	1	1	1	1	1	1	1	1	1	1	1	1	21
272.146	phosphoribosyl pyrophosphate synthetase	1	1	1	1		1	1	1	1	1	1	1	1	1	1	1	1	1	1	1	1	1	21
274.146	adenine phosphoribosyltransferase	1	1	1	1		1	1	1	1	1	1	1	1	1	1	1	1	1	1	1	1	1	21
279.146	ATP-dependent Clp protease, proteolytic subunit ClpP	1	1	1	1		1	1	1	1	1	1	1	1	1	1	1	1	1	1	1	1	1	21
280.146	flagellar basal-body rod protein FlgG	1	1	1	1		1	1	1	1	1	1	1	1	1	1	1	1	1	1	1	1	1	21
284.146	B. burgdorferi predicted coding region	1	1	1	1		1	1	1	1	1	1	1	1	1	1	1	1	1	1	1	1	1	21
297.146	ribosomal protein L16	1	1	1	1		1	1	1	1	1	1	1	1	1	1	1	1	1	1	1	1	1	21
298.146	conserved hypothetical protein	1	1	1	1		1	1	1	1	1	1	1	1	1	1	1	1	1	1	1	1	1	21
299.146	acyl carrier protein	1	1	1	1		1	1	1	1	1	1	1	1	1	1	1	1	1	1	1	1	1	21
303.146	ribosomal protein L27	1	1	1	1		1	1	1	1	1	1	1	1	1	1	1	1	1	1	1	1	1	21
304.146	rod shape-determining protein RodA	1	1	1	1		1	1	1	1	1	1	1	1	1	1	1	1	1	1	1	1	1	21
305.146	K+-dependent Na+/Ca+ exchanger homolog	1	1	1	1		1	1	1	1	1	1	1	1	1	1	1	1	1	1	1	1	1	21
308.146	conserved hypothetical integral membrane protein	1	1	1	1		1	1	1	1	1	1	1	1	1	1	1	1	1	1	1	1	1	21
312.146	ribosomal protein L3	1	1	1	1		1	1	1	1	1	1	1	1	1	1	1	1	1	1	1	1	1	21
314.146	ribosomal protein S3	1	1	1	1		1	1	1	1	1	1	1	1	1	1	1	1	1	1	1	1	1	21
316.146	B. burgdorferi predicted coding region	1	1	1	1		1	1	1	1	1	1	1	1	1	1	1	1	1	1	1	1	1	21
319.146	ribosomal large subunit pseudouridine synthase C	1	1	1	1		1	1	1	1	1	1	1	1	1	1	1	1	1	1	1	1	1	21
325.146	conserved hypothetical integral membrane protein	1	1	1	1		1	1	1	1	1	1	1	1	1	1	1	1	1	1	1	1	1	21
327.146	aminotransferase (class V), putative	1	1	1	1		1	1	1	1	1	1	1	1	1	1	1	1	1	1	1	1	1	21
329.146	exodeoxyribonuclease V, alpha subunit	1	1	1	1		1	1	1	1	1	1	1	1	1	1	1	1	1	1	1	1	1	21
331.146	cytidine deaminase	1	1	1	1		1	1	1	1	1	1	1	1	1	1	1	1	1	1	1	1	1	21
334.146	replicative DNA helicase	1	1	1	1		1	1	1	1	1	1	1	1	1	1	1	1	1	1	1	1	1	21
340.146	ribosomal protein L24	1	1	1	1		1	1	1	1	1	1	1	1	1	1	1	1	1	1	1	1	1	21
341.146	Borrelia ORF-A superfamily	1	1	1	1		1	1	1	1	1	1	1	1	1	1	1	1	1	1	1	1	1	21
343.146	DnaJ domain containing protein	1	1	1	1		1	1	1	1	1	1	1	1	1	1	1	1	1	1	1	1	1	21
344.146	B. burgdorferi predicted coding region	1	1	1	1		1	1	1	1	1	1	1	1	1	1	1	1	1	1	1	1	1	21
345.146	6-phosphogluconate dehydrogenase, decarboxylating	1	1	1	1		1	1	1	1	1	1	1	1	1	1	1	1	1	1	1	1	1	21
346.146	B. burgdorferi predicted coding region	1	1	1	1		1	1	1	1	1	1	1	1	1	1	1	1	1	1	1	1	1	21
352.146	chemotaxis methyltransferase	1	1	1	1		1	1	1	1	1	1	1	1	1	1	1	1	1	1	1	1	1	21
353.146	translation elongation factor Ts	1	1	1	1		1	1	1	1	1	1	1	1	1	1	1	1	1	1	1	1	1	21
354.146	conserved hypothetical integral membrane protein	1	1	1	1		1	1	1	1	1	1	1	1	1	1	1	1	1	1	1	1	1	21
356.146	predicted RNA-binding protein	1	1	1	1		1	1	1	1	1	1	1	1	1	1	1	1	1	1	1	1	1	21
357.146	B. burgdorferi predicted coding region	1	1	1	1		1	1	1	1	1	1	1	1	1	1	1	1	1	1	1	1	1	21
363.146	UTP--glucose-1-phosphate uridylyltransferase	1	1	1	1		1	1	1	1	1	1	1	1	1	1	1	1	1	1	1	1	1	21
364.146	excinuclease ABC, A subunit	1	1	1	1		1	1	1	1	1	1	1	1	1	1	1	1	1	1	1	1	1	21
365.146	xylose operon regulatory protein	1	1	1	1		1	1	1	1	1	1	1	1	1	1	1	1	1	1	1	1	1	21
369.146	6-phospho-1-fructokinase	1	1	1	1		1	1	1	1	1	1	1	1	1	1	1	1	1	1	1	1	1	21
371.146	CheW	1	1	1	1		1	1	1	1	1	1	1	1	1	1	1	1	1	1	1	1	1	21
375.146	P14-13	1	1	1	1		1	1	1	1	1	1	1	1	1	1	1	1	1	1	1	1	1	21
376.146	phosphopantothenoylcysteine decarboxylase/phosphopantothenate--cysteine ligase	1	1	1	1		1	1	1	1	1	1	1	1	1	1	1	1	1	1	1	1	1	21
377.146	Dihydrouridine synthase (Dus) superfamily	1	1	1	1		1	1	1	1	1	1	1	1	1	1	1	1	1	1	1	1	1	21
378.146	At3g13800	1	1	1	1		1	1	1	1	1	1	1	1	1	1	1	1	1	1	1	1	1	21
381.146	methionine aminopeptidase, type I	1	1	1	1		1	1	1	1	1	1	1	1	1	1	1	1	1	1	1	1	1	21
383.146	conserved hypothetical protein	1	1	1	1		1	1	1	1	1	1	1	1	1	1	1	1	1	1	1	1	1	21
386.146	conserved hypothetical protein	1	1	1	1		1	1	1	1	1	1	1	1	1	1	1	1	1	1	1	1	1	21
387.146	B. burgdorferi predicted coding region	1	1	1	1		1	1	1	1	1	1	1	1	1	1	1	1	1	1	1	1	1	21
390.146	phosphocarrier protein Hpr	1	1	1	1		1	1	1	1	1	1	1	1	1	1	1	1	1	1	1	1	1	21
394.146	ribonuclease HII	1	1	1	1		1	1	1	1	1	1	1	1	1	1	1	1	1	1	1	1	1	21
396.146	protein-export membrane protein SecF	1	1	1	1		1	1	1	1	1	1	1	1	1	1	1	1	1	1	1	1	1	21
397.146	conserved hypothetical protein	1	1	1	1		1	1	1	1	1	1	1	1	1	1	1	1	1	1	1	1	1	21
398.146	conserved hypothetical protein TIGR00103	1	1	1	1		1	1	1	1	1	1	1	1	1	1	1	1	1	1	1	1	1	21
399.146	uridylate kinase, putative	1	1	1	1		1	1	1	1	1	1	1	1	1	1	1	1	1	1	1	1	1	21
401.146	translation elongation factor Tu	1	1	1	1		1	1	1	1	1	1	1	1	1	1	1	1	1	1	1	1	1	21
404.146	phosphoglycolate phosphatase, putative	1	1	1	1		1	1	1	1	1	1	1	1	1	1	1	1	1	1	1	1	1	21
406.146	B. burgdorferi predicted coding region	1	1	1	1		1	1	1	1	1	1	1	1	1	1	1	1	1	1	1	1	1	21
407.146	putrescine transport system permease protein potI	1	1	1	1		1	1	1	1	1	1	1	1	1	1	1	1	1	1	1	1	1	21
410.146	conserved hypothetical integral membrane protein	1	1	1	1		1	1	1	1	1	1	1	1	1	1	1	1	1	1	1	1	1	21
413.146	polypeptide chain release factor methylase	1	1	1	1		1	1	1	1	1	1	1	1	1	1	1	1	1	1	1	1	1	21
415.146	WbnF	1	1	1	1		1	1	1	1	1	1	1	1	1	1	1	1	1	1	1	1	1	21
416.146	cysteinyl-tRNA synthetase	1	1	1	1		1	1	1	1	1	1	1	1	1	1	1	1	1	1	1	1	1	21
418.146	tryptophanyl-tRNA synthetase	1	1	1	1		1	1	1	1	1	1	1	1	1	1	1	1	1	1	1	1	1	21
419.146	putative endonuclease III	1	1	1	1		1	1	1	1	1	1	1	1	1	1	1	1	1	1	1	1	1	21
420.146	conserved hypothetical protein	1	1	1	1		1	1	1	1	1	1	1	1	1	1	1	1	1	1	1	1	1	21
422.146	V-type ATPase, D subunit	1	1	1	1		1	1	1	1	1	1	1	1	1	1	1	1	1	1	1	1	1	21
423.146	conserved hypothetical protein	1	1	1	1		1	1	1	1	1	1	1	1	1	1	1	1	1	1	1	1	1	21
427.146	ATP-dependent protease La	1	1	1	1		1	1	1	1	1	1	1	1	1	1	1	1	1	1	1	1	1	21
428.146	conserved hypothetical protein TIGR01033	1	1	1	1		1	1	1	1	1	1	1	1	1	1	1	1	1	1	1	1	1	21
432.146	chromosome partitioning protein, ParB family	1	1	1	1		1	1	1	1	1	1	1	1	1	1	1	1	1	1	1	1	1	21
433.146	ribosomal protein S19	1	1	1	1		1	1	1	1	1	1	1	1	1	1	1	1	1	1	1	1	1	21
437.146	glycosyl hydrolase, family 3	1	1	1	1		1	1	1	1	1	1	1	1	1	1	1	1	1	1	1	1	1	21
439.146	penicillin-binding protein	1	1	1	1		1	1	1	1	1	1	1	1	1	1	1	1	1	1	1	1	1	21
441.146	Mg chelatase homolog	1	1	1	1		1	1	1	1	1	1	1	1	1	1	1	1	1	1	1	1	1	21
442.146	DNA-directed RNA polymerase, omega subunit	1	1	1	1		1	1	1	1	1	1	1	1	1	1	1	1	1	1	1	1	1	21
448.146	fructose-bisphosphate aldolase, class II	1	1	1	1		1	1	1	1	1	1	1	1	1	1	1	1	1	1	1	1	1	21
451.146	methyl-accepting chemotaxis protein	1	1	1	1		1	1	1	1	1	1	1	1	1	1	1	1	1	1	1	1	1	21
452.146	B. burgdorferi predicted coding region	1	1	1	1		1	1	1	1	1	1	1	1	1	1	1	1	1	1	1	1	1	21
455.146	Septum formation initiator family	1	1	1	1		1	1	1	1	1	1	1	1	1	1	1	1	1	1	1	1	1	21
462.146	HPr-like protein crh	1	1	1	1		1	1	1	1	1	1	1	1	1	1	1	1	1	1	1	1	1	21
467.146	ribosomal protein S8	1	1	1	1		1	1	1	1	1	1	1	1	1	1	1	1	1	1	1	1	1	21
468.146	B. burgdorferi predicted coding region	1	1	1	1		1	1	1	1	1	1	1	1	1	1	1	1	1	1	1	1	1	21
470.146	pseudouridine synthase, RluA family	1	1	1	1		1	1	1	1	1	1	1	1	1	1	1	1	1	1	1	1	1	21
471.146	integral outer membrane protein P66	1	1	1	1		1	1	1	1	1	1	1	1	1	1	1	1	1	1	1	1	1	21
474.146	B. burgdorferi predicted coding region	1	1	1	1		1	1	1	1	1	1	1	1	1	1	1	1	1	1	1	1	1	21
476.146	1-acyl-sn-glycerol-3-phosphate acyltransferase	1	1	1	1		1	1	1	1	1	1	1	1	1	1	1	1	1	1	1	1	1	21
478.146	sugar ABC transporter, permease protein	1	1	1	1		1	1	1	1	1	1	1	1	1	1	1	1	1	1	1	1	1	21
479.146	CDP-diacylglycerol--glycerol-3-phosphate 3-phosphatidyltransferase	1	1	1	1		1	1	1	1	1	1	1	1	1	1	1	1	1	1	1	1	1	21
480.146	LMP1	1	1	1	1		1	1	1	1	1	1	1	1	1	1	1	1	1	1	1	1	1	21
482.146	ribosomal large subunit pseudouridine synthase B	1	1	1	1		1	1	1	1	1	1	1	1	1	1	1	1	1	1	1	1	1	21
489.146	conserved hypothetical integral membrane protein	1	1	1	1		1	1	1	1	1	1	1	1	1	1	1	1	1	1	1	1	1	21
491.146	conserved hypothetical integral membrane protein	1	1	1	1		1	1	1	1	1	1	1	1	1	1	1	1	1	1	1	1	1	21
492.146	UDP-N-acetylmuramoylalanine--D-glutamate ligase	1	1	1	1		1	1	1	1	1	1	1	1	1	1	1	1	1	1	1	1	1	21
494.146	glycosyl transferase, group 2 family protein	1	1	1	1		1	1	1	1	1	1	1	1	1	1	1	1	1	1	1	1	1	21
498.146	prolyl-tRNA synthetase	1	1	1	1		1	1	1	1	1	1	1	1	1	1	1	1	1	1	1	1	1	21
499.146	phosphoglycerate mutase	1	1	1	1		1	1	1	1	1	1	1	1	1	1	1	1	1	1	1	1	1	21
500.146	undecaprenyl diphosphate synthase	1	1	1	1		1	1	1	1	1	1	1	1	1	1	1	1	1	1	1	1	1	21
501.146	conserved hypothetical protein	1	1	1	1		1	1	1	1	1	1	1	1	1	1	1	1	1	1	1	1	1	21
502.146	probable protein-export membrane protein secG	1	1	1	1		1	1	1	1	1	1	1	1	1	1	1	1	1	1	1	1	1	21
503.146	50S ribosomal protein L5	1	1	1	1		1	1	1	1	1	1	1	1	1	1	1	1	1	1	1	1	1	21
504.146	spoU protein	1	1	1	1		1	1	1	1	1	1	1	1	1	1	1	1	1	1	1	1	1	21
508.146	aminopeptidase family protein	1	1	1	1		1	1	1	1	1	1	1	1	1	1	1	1	1	1	1	1	1	21
512.146	ggdef	1	1	1	1		1	1	1	1	1	1	1	1	1	1	1	1	1	1	1	1	1	21
513.146	B. burgdorferi predicted coding region	1	1	1	1		1	1	1	1	1	1	1	1	1	1	1	1	1	1	1	1	1	21
516.146	translation elongation factor G	1	1	1	1		1	1	1	1	1	1	1	1	1	1	1	1	1	1	1	1	1	21
517.146	putative N-acetylmannosamine-6-P epimerase	1	1	1	1		1	1	1	1	1	1	1	1	1	1	1	1	1	1	1	1	1	21
518.146	ribosomal protein S11	1	1	1	1		1	1	1	1	1	1	1	1	1	1	1	1	1	1	1	1	1	21
529.146	Na+/H+ antiporter	1	1	1	1		1	1	1	1	1	1	1	1	1	1	1	1	1	1	1	1	1	21
530.146	1-phosphofructokinase	1	1	1	1		1	1	1	1	1	1	1	1	1	1	1	1	1	1	1	1	1	21
544.146	L-lactate transporter	1	1	1	1		1	1	1	1	1	1	1	1	1	1	1	1	1	1	1	1	1	21
545.146	xylulokinase	1	1	1	1		1	1	1	1	1	1	1	1	1	1	1	1	1	1	1	1	1	21
546.146	pts system, glucose-specific iiabc component	1	1	1	1		1	1	1	1	1	1	1	1	1	1	1	1	1	1	1	1	1	21
551.146	carbon storage regulator	1	1	1	1		1	1	1	1	1	1	1	1	1	1	1	1	1	1	1	1	1	21
554.146	tRNA pseudouridine synthase B	1	1	1	1		1	1	1	1	1	1	1	1	1	1	1	1	1	1	1	1	1	21
555.146	16S rRNA processing protein RimM	1	1	1	1		1	1	1	1	1	1	1	1	1	1	1	1	1	1	1	1	1	21
558.146	Protein of unknown function, DUF583 superfamily	1	1	1	1		1	1	1	1	1	1	1	1	1	1	1	1	1	1	1	1	1	21
559.146	tRNA modification GTPase TrmE	1	1	1	1		1	1	1	1	1	1	1	1	1	1	1	1	1	1	1	1	1	21
562.146	DNA gyrase, B subunit	1	1	1	1		1	1	1	1	1	1	1	1	1	1	1	1	1	1	1	1	1	21
567.146	stage 0 sporulation protein J	1	1	1	1		1	1	1	1	1	1	1	1	1	1	1	1	1	1	1	1	1	21
569.146	hypothetical symporter ydjN	1	1	1	1		1	1	1	1	1	1	1	1	1	1	1	1	1	1	1	1	1	21
572.146	predicted translation factor	1	1	1	1		1	1	1	1	1	1	1	1	1	1	1	1	1	1	1	1	1	21
573.146	D-alanine-D-alanine ligase	1	1	1	1		1	1	1	1	1	1	1	1	1	1	1	1	1	1	1	1	1	21
574.146	B. burgdorferi predicted coding region	1	1	1	1		1	1	1	1	1	1	1	1	1	1	1	1	1	1	1	1	1	21
575.146	B. burgdorferi predicted coding region	1	1	1	1		1	1	1	1	1	1	1	1	1	1	1	1	1	1	1	1	1	21
576.146	polyribonucleotide nucleotidyltransferase	1	1	1	1		1	1	1	1	1	1	1	1	1	1	1	1	1	1	1	1	1	21
577.146	B. burgdorferi predicted coding region	1	1	1	1		1	1	1	1	1	1	1	1	1	1	1	1	1	1	1	1	1	21
578.146	chemotaxis protein cheY	1	1	1	1		1	1	1	1	1	1	1	1	1	1	1	1	1	1	1	1	1	21
580.146	peptide deformylase	1	1	1	1		1	1	1	1	1	1	1	1	1	1	1	1	1	1	1	1	1	21
585.146	phosphate acetyltransferase	1	1	1	1		1	1	1	1	1	1	1	1	1	1	1	1	1	1	1	1	1	21
590.146	BcrA	1	1	1	1		1	1	1	1	1	1	1	1	1	1	1	1	1	1	1	1	1	21
592.146	B. burgdorferi predicted coding region	1	1	1	1		1	1	1	1	1	1	1	1	1	1	1	1	1	1	1	1	1	21
597.146	asparaginyl-tRNA synthetase	1	1	1	1		1	1	1	1	1	1	1	1	1	1	1	1	1	1	1	1	1	21
598.146	pyridoxal kinase, putative	1	1	1	1		1	1	1	1	1	1	1	1	1	1	1	1	1	1	1	1	1	21
600.146	conserved hypothetical protein	1	1	1	1		1	1	1	1	1	1	1	1	1	1	1	1	1	1	1	1	1	21
602.146	iiabc fructose/xylitol-pts	1	1	1	1		1	1	1	1	1	1	1	1	1	1	1	1	1	1	1	1	1	21
605.146	DNA polymerase III alpha subunit	1	1	1	1		1	1	1	1	1	1	1	1	1	1	1	1	1	1	1	1	1	21
608.146	B. burgdorferi predicted coding region	1	1	1	1		1	1	1	1	1	1	1	1	1	1	1	1	1	1	1	1	1	21
609.146	glucose-6-phosphate isomerase	1	1	1	1		1	1	1	1	1	1	1	1	1	1	1	1	1	1	1	1	1	21
610.146	metallo-peptidase, Clan MH, Family M20	1	1	1	1		1	1	1	1	1	1	1	1	1	1	1	1	1	1	1	1	1	21
611.146	methyltransferase, putative	1	1	1	1		1	1	1	1	1	1	1	1	1	1	1	1	1	1	1	1	1	21
612.146	tetratricopeptide repeat domain protein	1	1	1	1		1	1	1	1	1	1	1	1	1	1	1	1	1	1	1	1	1	21
614.146	V-type ATP synthase beta chain 2	1	1	1	1		1	1	1	1	1	1	1	1	1	1	1	1	1	1	1	1	1	21
615.146	protease degQ precursor	1	1	1	1		1	1	1	1	1	1	1	1	1	1	1	1	1	1	1	1	1	21
616.146	Uncharacterized ACR, COG1430	1	1	1	1		1	1	1	1	1	1	1	1	1	1	1	1	1	1	1	1	1	21
617.146	lipoprotein, putative	1	1	1	1		1	1	1	1	1	1	1	1	1	1	1	1	1	1	1	1	1	21
618.146	B. burgdorferi predicted coding region	1	1	1	1		1	1	1	1	1	1	1	1	1	1	1	1	1	1	1	1	1	21
619.146	conserved hypothetical protein	1	1	1	1		1	1	1	1	1	1	1	1	1	1	1	1	1	1	1	1	1	21
621.146	UDP-N-acetylenolpyruvoylglucosamine reductase	1	1	1	1		1	1	1	1	1	1	1	1	1	1	1	1	1	1	1	1	1	21
623.146	tRNA (5-methylaminomethyl-2-thiouridylate)-methyltransferase	1	1	1	1		1	1	1	1	1	1	1	1	1	1	1	1	1	1	1	1	1	21
629.146	ribosomal protein S10	1	1	1	1		1	1	1	1	1	1	1	1	1	1	1	1	1	1	1	1	1	21
632.146	phenylalanyl-tRNA synthetase, beta subunit	1	1	1	1		1	1	1	1	1	1	1	1	1	1	1	1	1	1	1	1	1	21
634.146	Holliday junction DNA helicase RuvA	1	1	1	1		1	1	1	1	1	1	1	1	1	1	1	1	1	1	1	1	1	21
636.146	flagellar hook-basal body complex protein flhO	1	1	1	1		1	1	1	1	1	1	1	1	1	1	1	1	1	1	1	1	1	21
646.146	ribosomal protein L23	1	1	1	1		1	1	1	1	1	1	1	1	1	1	1	1	1	1	1	1	1	21
648.146	chaperone Hsp90, heat shock protein C 62.5	1	1	1	1		1	1	1	1	1	1	1	1	1	1	1	1	1	1	1	1	1	21
649.146	single-strand binding protein 3	1	1	1	1		1	1	1	1	1	1	1	1	1	1	1	1	1	1	1	1	1	21
654.146	exodeoxyribonuclease V, beta subunit	1	1	1	1		1	1	1	1	1	1	1	1	1	1	1	1	1	1	1	1	1	21
658.146	DNA gyrase subunit A	1	1	1	1		1	1	1	1	1	1	1	1	1	1	1	1	1	1	1	1	1	21
663.146	chromosomal replication initiator protein DnaA	1	1	1	1		1	1	1	1	1	1	1	1	1	1	1	1	1	1	1	1	1	21
665.146	B. burgdorferi predicted coding region	1	1	1	1		1	1	1	1	1	1	1	1	1	1	1	1	1	1	1	1	1	21
666.146	phosphoenolpyruvate-protein phosphotransferase	1	1	1	1		1	1	1	1	1	1	1	1	1	1	1	1	1	1	1	1	1	21
669.146	ribosomal protein L15	1	1	1	1		1	1	1	1	1	1	1	1	1	1	1	1	1	1	1	1	1	21
671.146	conserved hypothetical protein	1	1	1	1		1	1	1	1	1	1	1	1	1	1	1	1	1	1	1	1	1	21
678.146	thymidylate kinase	1	1	1	1		1	1	1	1	1	1	1	1	1	1	1	1	1	1	1	1	1	21
679.146	chemotaxis response regulator protein-glutamate methylesterase	1	1	1	1		1	1	1	1	1	1	1	1	1	1	1	1	1	1	1	1	1	21
683.146	alanine racemase	1	1	1	1		1	1	1	1	1	1	1	1	1	1	1	1	1	1	1	1	1	21
689.146	B. burgdorferi predicted coding region	1	1	1	1		1	1	1	1	1	1	1	1	1	1	1	1	1	1	1	1	1	21
691.146	conserved hypothetical protein TIGR00255	1	1	1	1		1	1	1	1	1	1	1	1	1	1	1	1	1	1	1	1	1	21
694.146	pantetheine-phosphate adenylyltransferase	1	1	1	1		1	1	1	1	1	1	1	1	1	1	1	1	1	1	1	1	1	21
696.146	N-acetylglucosamine-6-phosphate deacetylase	1	1	1	1		1	1	1	1	1	1	1	1	1	1	1	1	1	1	1	1	1	21
702.146	hydrolase	1	1	1	1		1	1	1	1	1	1	1	1	1	1	1	1	1	1	1	1	1	21
705.146	B. burgdorferi predicted coding region	1	1	1	1		1	1	1	1	1	1	1	1	1	1	1	1	1	1	1	1	1	21
710.146	MoxR-related ATPase, AAA superfamily	1	1	1	1		1	1	1	1	1	1	1	1	1	1	1	1	1	1	1	1	1	21
711.146	signal peptidase II	1	1	1	1		1	1	1	1	1	1	1	1	1	1	1	1	1	1	1	1	1	21
714.146	thymidine kinase	1	1	1	1		1	1	1	1	1	1	1	1	1	1	1	1	1	1	1	1	1	21
715.146	diphosphate--fructose-6-phosphate 1-phosphotransferase	1	1	1	1		1	1	1	1	1	1	1	1	1	1	1	1	1	1	1	1	1	21
716.146	ribosomal protein S17	1	1	1	1		1	1	1	1	1	1	1	1	1	1	1	1	1	1	1	1	1	21
721.146	DNA polymerase III, delta subunit superfamily	1	1	1	1		1	1	1	1	1	1	1	1	1	1	1	1	1	1	1	1	1	21
731.146	B. burgdorferi predicted coding region	1	1	1	1		1	1	1	1	1	1	1	1	1	1	1	1	1	1	1	1	1	21
734.146	flagellar basal-body rod protein FlgB	1	1	1	1		1	1	1	1	1	2	1	1	1	1	1	1	1	1		1	1	21
735.146	flagellar filament cap	1	1	1	1		1	1	1	1	1	1	1	1	1	1	1	1	1	1	1	1	1	21
738.146	ribosomal protein L9	1	1	1	1		1	1	1	1	1	1	1	1	1	1	1	1	1	1	1	1	1	21
740.146	transcription-repair coupling factor	1	1	1	1		1	1	1	1	1	1	1	1	1	1	1	1	1	1	1	1	1	21
741.146	DNA gyrase subunit B	1	1	1	1		1	1	1	1	1	1	1	1	1	1	1	1	1	1	1	1	1	21
742.146	transcriptional activator, putative, Baf family	1	1	1	1		1	1	1	1	1	1	1	1	1	1	1	1	1	1	1	1	1	21
743.146	ribose 5-phosphate isomerase A	1	1	1	1		1	1	1	1	1	1	1	1	1	1	1	1	1	1	1	1	1	21
748.146	primase homolog	1	1	1	1		1	1	1	1	1	1	1	1	1	1	1	1	1	1	1	1	1	21
749.146	conserved hypothetical protein	1	1	1	1		1	1	1	1	1	1	1	1	1	1	1	1	1	1	1	1	1	21
751.146	basic membrane protein	1	1	1	1		1	1	1	1	1	1	1	1	1	1	1	1	1	1	1	1	1	21
753.146	conserved hypothetical integral membrane protein	1	1	1	1		1	1	1	1	1	1	1	1	1	1	1	1	1	1	1	1	1	21
755.146	phosphoglycerate kinase	1	1	1	1		1	1	1	1	1	1	1	1	1	1	1	1	1	1	1	1	1	21
761.146	ABC transporter permease protein	1	1	1	1		1	1	1	1	1	1	1	1	1	1	1	1	1	1	1	1	1	21
769.146	ribosome-binding factor A	1	1	1	1		1	1	1	1	1	1	1	1	1	1	1	1	1	1	1	1	1	21
772.146	MutS2 protein	1	1	1	1		1	1	1	1	1	1	1	1	1	1	1	1	1	1	1	1	1	21
773.146	conserved hypothetical protein TIGR00150	1	1	1	1		1	1	1	1	1	1	1	1	1	1	1	1	1	1	1	1	1	21
777.146	DNA topoisomerase I	1	1	1	1		1	1	1	1	1	1	1	1	1	1	1	1	1	1	1	1	1	21
778.146	conserved hypothetical protein	1	1	1	1		1	1	1	1	1	1	1	1	1	1	1	1	1	1	1	1	1	21
779.146	phosphomannomutase, putative	1	1	1	1		1	1	1	1	1	1	1	1	1	1	1	1	1	1	1	1	1	21
780.146	conserved hypothetical protein	1	1	1	1		1	1	1	1	1	1	1	1	1	1	1	1	1	1	1	1	1	21
785.146	tetratricopeptide repeat domain protein	1	1	1	1		1	1	1	1	1	2	1	1		1	1	1	1	1	1	1	1	21
795.146	conserved hypothetical integral membrane protein	1	1	1	1		1	1	1	1	1	1	1	1	1	1	1	1	1	1	1	1	1	21
796.146	signal recognition particle protein	1	1	1	1		1	1	1	1	1	1	1	1	1	1	1	1	1	1	1	1	1	21
809.146	ribosomal protein S20	1	1	1	1		1	1	1	1	1	2	1	1		1	1	1	1	1	1	1	1	21
811.146	chemotaxis protein cheY homolog	1	1	1	1		1	1	1	1	1	1	1	1	1	1	1	1	1	1	1	1	1	21
812.146	B. burgdorferi predicted coding region	1	1	1	1		1	1	1	1	1	1	1	1	1	1	1	1	1	1	1	1	1	21
815.146	P-553	1	1	1	1		1	1	1	1	1	1	1	1	1	1	1	1	1	1	1	1	1	21
817.146	ribosomal protein L30	1	1	1	1		1	1	1	1	1	1	1	1	1	1	1	1	1	1	1	1	1	21
820.146	signal peptidase I	1	1	1	1		1	1	1	1	1	1	1	1	1	1	1	1	1	1	1	1	1	21
825.146	ribosomal protein L2	1	1	1	1		1	1	1	1	1	1	1	1	1	1	1	1	1	1	1	1	1	21
833.146	ROK family protein	1	1	1	1		1	1	1	1	1	1	1	1	1	1	1	1	1	1	1	1	1	21
834.146	inner membrane protein oxaA	1	1	1	1		1	1	1	1	1	1	1	1	1	1	1	1	1	1	1	1	1	21
840.146	sensory transduction histidine kinase, putative	1	1	1	1		1	1	1	1	1	1	1	1	1	1	1	1	1	1	1	1	1	21
842.146	ABC transporter ATP binding protein	1	1	1	1		1	1	1	1	1	1	1	1	1	1	1	1	1	1	1	1	1	21
844.146	DNA mismatch repair protein MutS	1	1	1	1		1	1	1	1	1	1	1	1	1	1	1	1	1	1	1	1	1	21
847.146	conserved hypothetical protein	1	1	1	1		1	1	1	1	1	1	1	1	1	1	1	1	1	1	1	1	1	21
848.146	ribosomal protein L22	1	1	1	1		1	1	1	1	1	1	1	1	1	1	1	1	1	1	1	1	1	21
851.146	MazG nucleotide pyrophosphohydrolase domain superfamily	1	1	1	1		1	1	1	1	1	1	1	1	1	1	1	1	1	1	1	1	1	21
854.146	fructose specific permease	1	1	1	1		1	1	1	1	1	1	1	1	1	1	1	1	1	1	1	1	1	21
855.146	CheW-like protein:ATP-binding region, ATPase-like:Signal transducing histidine kinase, homodimeric:Hpt	1	1	1	1		1	1	1	1	1	1	1	1	1	1	1	1	1	1	1	1	1	21
858.146	ribonuclease III	1	1	1	1		1	1	1	1	1	1	1	1	1	1	1	1	1	1	1	1	1	21
860.146	tetratricopeptide repeat domain protein	1	1	1	1		1	1	1	1	1	1	1	1	1	1	1	1	1	1	1	1	1	21
866.146	P115 protein	1	1	1	1		1	1	1	1	1	1	1	1	1	1	1	1	1	1	1	1	1	21
867.146	serine hydroxymethyltransferase	1	1	1	1		1	1	1	1	1	1	1	1	1	1	1	1	1	1	1	1	1	21
868.146	acetyl-CoA acetyltransferase	1	1	1	1		1	1	1	1	1	1	1	1	1	1	1	1	1	1	1	1	1	21
869.146	ribosomal protein S13p/S18e	1	1	1	1		1	1	1	1	1	1	1	1	1	1	1	1	1	1	1	1	1	21
872.146	conserved hypothetical protein	1	1	1	1		1	1	1	1	1	1	1	1	1	1	1	1	1	1	1	1	1	21
874.146	B. burgdorferi predicted coding region	1	1	1	1		1	1	1	1	1	1	1	1	1	1	1	1	1	1	1	1	1	21
876.146	hemolysin III	1	1	1	1		1	1	1	1	1	1	1	1	1	1	1	1	1	1	1	1	1	21
881.146	acriflavine resistance protein	1	1	1	1		1	1	1	1	1	1	1	1	1	1	1	1	1	1	1	1	1	21
886.146	MreB-like protein	1	1	1	1		1	1	1	1	1	1	1	1	1	1	1	1	1	1	1	1	1	21
887.146	CvpA family protein	1	1	1	1		1	1	1	1	1	1	1	1	1	1	1	1	1	1	1	1	1	21
890.146	B. burgdorferi predicted coding region	1	1	1	1		1	1	1	1	1	1	1	1	1	1	1	1	1	1	1	1	1	21
894.146	long-chain-fatty-acid--CoA ligase	1	1	1	1		1	1	1	1	1	1	1	1	1	1	1	1	1	1	1	1	1	21
897.146	uridine kinase	1	1	1	1		1	1	1	1	1	1	1	1	1	1	1	1	1	1	1	1	1	21
903.146	flagellar hook-associated protein FlgK	1	1	1	1		1	1	1	1	1	1	1	1	1	1	1	1	1	1	1	1	1	21
909.146	conserved hypothetical protein	1	1	1	1		1	1	1	1	1	1	1	1	1	1	1	1	1	1	1	1	1	21
910.146	Domain of unknown function (DUF368) superfamily	1	1	1	1		1	1	1	1	1	1	1	1	1	1	1	1	1	1	1	1	1	21
912.146	N-acetylmuramoyl-L-alanine amidase, putative	1	1	1	1		1	1	1	1	1	1	1	1	1	1	1	1	1	1	1	1	1	21
913.146	putative plasmid transfer protein	1	1	1	1		1	1	1	1	1	1	1	1	1	1	1	1	1	1	1	1	1	21
914.146	HflC protein	1	1	1	1		1	1	1	1	1	1	1	1	1	1	1	1	1	1	1	1	1	21
916.146	DNA polymerase III subunits gamma and tau	1	1	1	1		1	1	1	1	1	1	1	1	1	1	1	1	1	1	1	1	1	21
922.146	conserved hypothetical protein	1	1	1	1		1	1	1	1	1	1	1	1	1	1	1	1	1	1	1	1	1	21
923.146	transcription elongation factor greA	1	1	1	1		1	1	1	1	1	1	1	1	1	1	1	1	1	1	1	1	1	21
925.146	glutamate racemase	1	1	1	1		1	1	1	1	1	1	1	1	1	1	1	1	1	1	1	1	1	21
927.146	CTP synthase	1	1	1	1		1	1	1	1	1	1	1	1	1	1	1	1	1	1	1	1	1	21
928.146	chromate transport protein	1	1	1	1		1	1	1	1	1	1	1	1	1	1	1	1	1	1	1	1	1	21
930.146	conserved hypothetical protein	1	1	1	1		1	1	1	1	1	1	1	1	1	1	1	1	1	1	1	1	1	21
935.146	exonuclease sbcD homolog	1	1	1	1		1	1	1	1	1	1	1	1	1	1	1	1	1	1	1	1	1	21
936.146	integral membrane protein MviN	1	1	1	1		1	1	1	1	1	1	1	1	1	1	1	1	1	1	1	1	1	21
939.146	flagellin protein	1	1	1	1		1	1	1	1	1	1	1	1	1	1	1	1	1	1	1	1	1	21
953.146	conserved hypothetical protein TIGR00282	1	1	1	1		1	1	1	1	1	1	1	1	1	1	1	1	1	1	1	1	1	21
957.146	methyl-accepting chemotaxis protein	1	1	1	1		1	1	1	1	1	1	1	1	1	1	1	1	1	1	1	1	1	21
962.146	B. burgdorferi predicted coding region	1	1	1	1		1	1	1	1	1	1	1	1	1	1	1	1	1	1	1	1	1	21
969.146	B. burgdorferi predicted coding region	1	1	1	1		1	1	1	1	1	1	1	1	1	1	1	1	1	1	1	1	1	21
973.146	B. burgdorferi predicted coding region	1	1	1	1		1	1	1	1	1	1	1	1	1	1	1	1	1	1	1	1	1	21
974.146	FlbF protein	1	1	1	1		1	1	1	1	1	1	1	1	1	1	1	1	1	1	1	1	1	21
975.146	adenylate kinase	1	1	1	1		1	1	1	1	1	1	1	1	1	1	1	1	1	1	1	1	1	21
979.146	conserved hypothetical protein	1	1	1	1		1	1	1	1	1	1	1	1	1	1	1	1	1	1	1	1	1	21
980.146	chemotaxis protein CheW	1	1	1	1		1	1	1	1	1	1	1	1	1	1	1	1	1	1	1	1	1	21
982.146	conserved hypothetical protein TIGR00257	1	1	1	1		1	1	1	1	1	1	1	1	1	1	1	1	1	1	1	1	1	21
983.146	473aa long hypothetical phenylalanyl-tRNA synthetase alpha chain	1	1	1	1		1	1	1	1	1	1	1	1	1	1	1	1	1	1	1	1	1	21
989.146	outer membrane efflux protein	1	1	1	1		1	1	1	1	1	1	1	1	1	1	1	1	1	1	1	1	1	21
995.146	signal peptidase I	1	1	1	1		1	1	1	1	1	1	1	1	1	1	1	1	1	1	1	1	1	21
996.146	Clp protease	1	1	1	1		1	1	1	1	1	1	1	1	1	1	1	1	1	1	1	1	1	21
997.146	B. burgdorferi predicted coding region	1	1	1	1		1	1	1	1	1	1	1	1	1	1	1	1	1	1	1	1	1	21
999.146	DNA-directed RNA polymerase, alpha subunit	1	1	1	1		1	1	1	1	1	1	1	1	1	1	1	1	1	1	1	1	1	21
1000.15	methyl-accepting chemotaxis protein	1	1	1	1		1	1	1	1	1	1	1	1	1	1	1	1	1	1	1	1	1	21
1003.15	B. burgdorferi predicted coding region	1	1	1	1		1	1	1	1	1	1	1	1	1	1	1	1	1	1	1	1	1	21
1004.15	isopentenyl-diphosphate delta-isomerase, type 2	1	1	1	1		1	1	1	1	1	1	1	1	1	1	1	1	1	1	1	1	1	21
1012.15	lipoprotein, putative	1	1	1	1		1	1	1	1	1	1	1	1	1	1	1	1	1	1	1	1	1	21
1015.15	tRNA pseudouridine synthase A	1	1	1	1		1	1	1	1	1	1	1	1	1	1	1	1	1	1	1	1	1	21
1016.15	conserved hypothetical protein	1	1	1	1		1	1	1	1	1	1	1	1	1	1	1	1	1	1	1	1	1	21
1018.15	DHH superfamily protein, subfamily 1	1	1	1	1		1	1	1	1	1	1	1	1	1	1	1	1	1	1	1	1	1	21
1019.15	protein of unknown function	1	1	1	1		1	1	1	1	1	1	1	1	1	1	1	1	1	1	1	1	1	21
1020.15	nucleoside diphosphate kinase	1	1	1	1		1	1	1	1	1	1	1	1	1	1	1	1	1	1	1	1	1	21
1022.15	B. burgdorferi predicted coding region	1	1	1	1		1	1	1	1	1	1	1	1	1	1	1	1	1	1	1	1	1	21
1023.15	flagellar protein FliS	1	1	1	1		1	1	1	1	1	1	1	1	1	1	1	1	1	1	1	1	1	21
1026.15	Domain of unknown function DUF143 superfamily	1	1	1	1		1	1	1	1	1	1	1	1	1	1	1	1	1	1	1	1	1	21
1031.15	threonyl-tRNA synthetase	1	1	1	1		1	1	1	1	1	1	1	1	1	1	1	1	1	1	1	1	1	21
1039.15	conserved hypothetical protein	1	1	1	1		1	1	1	1	1	1	1	1	1	1	1	1	1	1	1	1	1	21
1045.15	preprotein translocase, SecY subunit	1	1	1	1		1	1	1	1	1	1	1	1	1	1	1	1	1	1	1	1	1	21
1046.15	protein-export membrane protein SecD	1	1	1	1		1	1	1	1	1	1	1	1	1	1	1	1	1	1	1	1	1	21
1049.15	methyl-accepting chemotaxis protein	1	1	1	1		1	1	1	1	1	1	1	1	1	1	1	1	1	1	1	1	1	21
1052.15	FolD bifunctional protein	1	1	1	1		1	1	1	1	1	1	1	1	1	1	1	1	1	1	1	1	1	21
1053.15	B. burgdorferi predicted coding region		1	1	1		1	1	1	1	1	2	1	1	1	1	1	1	1	1	1	1	1	21
1055.15	methyltransferase GidB	1	1	1	1		1	1	1	1	1	1	1	1	1	1	1	1	1	1	1	1	1	21
1056.15	zinc protease, putative	1	1	1	1		1	1	1	1	1	1	1	1	1	1	1	1	1	1	1	1	1	21
1057.15	triosephosphate isomerase	1	1	1	1		1	1	1	1	1	1	1	1	1	1	1	1	1	1	1	1	1	21
1063.15	L-lactate dehydrogenase	1	1	1	1		1	1	1	1	1	1	1	1	1	1	1	1	1	1	1	1	1	21
1066.15	B. burgdorferi predicted coding region	1	1	1	1		1	1	1	1	1	1	1	1	1	1	1	1	1	1	1	1	1	21
1067.15	conserved hypothetical protein	1	1	1	1		1	1	1	1	1	1	1	1	1	1	1	1	1	1	1	1	1	21
1069.15	arginyl-tRNA synthetase	1	1	1	1		1	1	1	1	1	1	1	1	1	1	1	1	1	1	1	1	1	21
1073.15	chaperone protein DnaJ	1	1	1	1		1	1	1	1	1	1	1	1	1	1	1	1	1	1	1	1	1	21
1077.15	adenylyl cyclase CyaB, putative	1	1	1	1		1	1	1	1	1	1	1	1	1	1	1	1	1	1	1	1	1	21
1078.15	Protein of unknown function (DUF752) superfamily	1	1	1	1		1	1	1	1	1	1	1	1	1	1	1	1	1	1	1	1	1	21
1082.15	conserved hypothetical protein	1	1	1	1		1	1	1	1	1	1	1	1	1	1	1	1	1	1	1	1	1	21
1090.15	membrane-associated zinc metalloprotease, putative	1	1	1	1		1	1	1	1	1	1	1	1	1	1	1	1	1	1	1	1	1	21
1092.15	chemotaxis response regulator protein-glutamate methylesterase	1	1	1	1		1	1	1	1	1	1	1	1	1	1	1	1	1	1	1	1	1	21
1099.15	metalloprotease FtsH	1	1	1	1		1	1	1	1	1	1	1	1	1	1	1	1	1	1	1	1	1	21
1100.15	cytidylate kinase, putative	1	1	1	1		1	1	1	1	1	1	1	1	1	1	1	1	1	1	1	1	1	21
1104.15	conserved hypothetical protein	1	1	1	1		1	1	1	1	1	1	1	1	1	1	1	1	1	1	1	1	1	21
1105.15	ribosomal protein L29	1	1	1	1		1	1	1	1	1	1	1	1	1	1	1	1	1	1	1	1	1	21
1107.15	B. burgdorferi predicted coding region	1	1	1	1		1	1	1	1	1	1	1	1	1	1	1	1	1	1	1	1	1	21
1108.15	valyl-tRNA synthetase	1	1	1	1		1	1	1	1	1	1	1	1	1	1	1	1	1	1	1	1	1	21
1109.15	putative membrane protein	1	1	1	1		1	1	1	1	1	1	1	1	1	1	1	1	1	1	1	1	1	21
1113.15	B. burgdorferi predicted coding region	1	1	1	1		1	1	1	1	1	1	1	1	1	1	1	1	1	1	1	1	1	21
1114.15	glucose-inhibited division protein A	1	1	1	1		1	1	1	1	1	1	1	1	1	1	1	1	1	1	1	1	1	21
1118.15	preprotein translocase, YajC subunit	1	1	1	1		1	1	1	1	1	1	1	1	1	1	1	1	1	1	1	1	1	21
1123.15	lysyl-tRNA synthetase	1	1	1	1		1	1	1	1	1	1	1	1	1	1	1	1	1	1	1	1	1	21
1125.15	oligopeptide ABC transporter, permease protein	1	1	1	1		1	1	1	1	1	1	1	1	1	1	1	1	1	1	1	1	1	21
1127.15	HflK protein	1	1	1	1		1	1	1	1	1	1	1	1	1	1	1	1	1	1	1	1	1	21
1128.15	dimethyladenosine transferase	1	1	1	1		1	1	1	1	1	1	1	1	1	1	1	1	1	1	1	1	1	21
1133.15	hemolysin A	1	1	1	1		1	1	1	1	1	1	1	1	1	1	1	1	1	1	1	1	1	21
1136.15	serine/threonine kinase, putative	1	1	1	1		1	1	1	1	1	1	1	1	1	1	1	1	1	1	1	1	1	21
1139.15	Holliday junction DNA helicase RuvB	1	1	1	1		1	1	1	1	1	1	1	1	1	1	1	1	1	1	1	1	1	21
1140.15	conserved hypothetical protein	1	1	1	1		1	1	1	1	1	1	1	1	1	1	1	1	1	1	1	1	1	21
1141.15	chemotaxis protein cheA	1	1	1	1		1	1	1	1	1	1	1	1	1	1	1	1	1	1	1	1	1	21
1144.15	excinuclease ABC, C subunit	1	1	1	1		1	1	1	1	1	1	1	1	1	1	1	1	1	1	1	1	1	21
1147.15	GTPase of unknown function	1	1	1	1		1	1	1	1	1	1	1	1	1	1	1	1	1	1	1	1	1	21
1149.15	B. burgdorferi predicted coding region	1	1	1	1		1	1	1	1	1	1	1	1	1	1	1	1	1	1	1	1	1	21
1150.15	M23 peptidase domain protein	1	1	1	1		1	1	1	1	1	1	1	1	1	1	1	1	1	1	1	1	1	21
1155.15	chaperonin GroEL	1	1	1	1		1	1	1	1	1	1	1	1	1	1	1	1	1	1	1	1	1	21
1156.15	p100 protein	1	1	1	1		1	1	1	1	1	1	1	1	1	1	1	1	1	1	1	1	1	21
1157.15	chaperonin, 10 kDa	1	1	1	1		1	1	1	1	1	1	1	1	1	1	1	1	1	1	1	1	1	21
1160.15	B. burgdorferi predicted coding region	1	1	1	1		1	1	1	1	1	1	1	1	1	1	1	1	1	1	1	1	1	21
1161.15	B. burgdorferi predicted coding region	1	1	1	1		1	1	1	1	1	1	1	1	1	1	1	1	1	1	1	1	1	21
1162.15	conserved hypothetical protein	1	1	1	1		1	1	1	1	1	1	1	1	1	1	1	1	1	1	1	1	1	21
1167.15	conserved hypothetical protein	1	1	1	1		1	1	1	1	1	1	1	1	1	1	1	1	1	1	1	1	1	21
1176.15	ribosomal protein S5	1	1	1	1		1	1	1	1	1	1	1	1	1	1	1	1	1	1	1	1	1	21
1177.15	conserved hypothetical protein	1	1	1	1		1	1	1	1	1	1	1	1	1	1	1	1	1	1	1	1	1	21
1179.15	conserved hypothetical protein	1	1	1	1		1	1	1	1	1	1	1	1	1	1	1	1	1	1	1	1	1	21
1183.15	ribosomal protein S15	1	1	1	1		1	1	1	1	1	1	1	1	1	1	1	1	1	1	1	1	1	21
1184.15	translation initiation factor IF-2	1	1	1	1		1	1	1	1	1	1	1	1	1	1	1	1	1	1	1	1	1	21
1185.15	RNA methyltransferase, TrmH family, group 3	1	1	1	1		1	1	1	1	1	1	1	1	1	1	1	1	1	1	1	1	1	21
1186.15	aspartyl-tRNA synthetase	1	1	1	1		1	1	1	1	1	1	1	1	1	1	1	1	1	1	1	1	1	21
1187.15	chaperone protein dnaJ	1	1	1	1		1	1	1	1	1	1	1	1	1	1	1	1	1	1	1	1	1	21
1188.15	B. burgdorferi predicted coding region	1	1	1	1		1	1	1	1	1	1	1	1	1	1	1	1	1	1	1	1	1	21
1189.15	tRNA (guanine-N1)-methyltransferase	1	1	1	1		1	1	1	1	1	1	1	1	1	1	1	1	1	1	1	1	1	21
1191.15	ATP-dependent Clp protease, ATP-binding subunit ClpE	1	1	1	1		1	1	1	1	1	1	1	1	1	1	1	1	1	1	1	1	1	21
1194.15	sporulation initiation inhibitor protein soj	1	1	1	1		1	1	1	1	1	1	1	1	1	1	1	1	1	1	1	1	1	21
1196.15	tetratricopeptide repeat domain protein	1	1	1	1		1	1	1	1	1	1	1	1	1	1	1	1	1	1	1	1	1	21
1197.15	transporter, small conductance mechanosensitive ion channel (MscS) family	1	1	1	1		1	1	1	1	1	1	1	1	1	1	1	1	1	1	1	1	1	21
1198.15	glutamate transporter, putative	1	1	1	1		1	1	1	1	1	1	1	1	1	1	1	1	1	1	1	1	1	21
1199.15	B. burgdorferi predicted coding region	1	1	1	1		1	1	1	1	1	1	1	1	1	1	1	1	1	1	1	1	1	21
1201.15	translation initiation factor IF-3	1	1	1	1		1	1	1	1	1	1	1	1	1	1	1	1	1	1	1	1	1	21
1205.15	B. burgdorferi predicted coding region	1	1	1	1		1	1	1	1	1	1	1	1	1	1	1	1	1	1	1	1	1	21
1212.15	FlaA protein	1	1	1	1		1	1	1	1	1	1	1	1	1	1	1	1	1	1	1	1	1	21
1213.15	flagellar hook-associated protein 3	1	1	1	1		1	1	1	1	1	1	1	1	1	1	1	1	1	1	1	1	1	21
1215.15	GTP-binding protein Era	1	1	1	1		1	1	1	1	1	1	1	1	1	1	1	1	1	1	1	1	1	21
1217.15	recA protein	1	1	1	1		1	1	1	1	1	1	1	1	1	1	1	1	1	1	1	1	1	21
1219.15	glyceraldehyde-3-phosphate dehydrogenase, type I	1	1	1	1		1	1	1	1	1	1	1	1	1	1	1	1	1	1	1	1	1	21
1220.15	methyl-accepting chemotaxis protein	1	1	1	1		1	1	1	1	1	1	1	1	1	1	1	1	1	1	1	1	1	21
1225.15	conserved hypothetical protein	1	1	1	1		1	1	1	1	1	1	1	1	1	1	1	1	1	1	1	1	1	21
1228.15	acetate kinase	1	1	1	1		1	1	1	1	1	1	1	1	1	1	1	1	1	1	1	1	1	21
1229.15	thioredoxin	1	1	1	1		1	1	1	1	1	1	1	1	1	1	1	1	1	1	1	1	1	21
1231.15	B. burgdorferi predicted coding region	1	1	1	1		1	1	1	1	1	1	1	1	1	1	1	1	1	1	1	1	1	21
1233.15	ABC-type proline/glycine betaine transport system, permease component related protein	1	1	1	1		1	1	1	1	1	1	1	1	1	1	1	1	1	1	1	1	1	21
1241.15	conserved hypothetical protein	1	1	1	1		1	1	1	1	1	1	1	1	1	1	1	1	1	1	1	1	1	21
1243.15	exonuclease SbcC	1	1	1	1		1	1	1	1	1	1	1	1	1	1	1	1	1	1	1	1	1	21
1245.15	Chromate transporter superfamily	1	1	1	1		1	1	1	1	1	1	1	1	1	1	1	1	1	1	1	1	1	21
1248.15	superoxide dismutase [Mn]	1	1	1	1		1	1	1	1	1	1	1	1	1	1	1	1	1	1	1	1	1	21
1249.15	putative 4-methyl-5(B-hydroxyethyl)-thiazol monophosphate biosynthesis enzyme	1	1	1	1		1	1	1	1	1	1	1	1	1	1	1	1	1	1	1	1	1	21
1250.15	V-type ATP synthase subunit I	1	1	1	1		1	1	1	1	1	1	1	1	1	1	1	1	1	1	1	1	1	21
1251.15	conserved hypothetical protein	1	1	1	1		1	1	1	1	1	1	1	1	1	1	1	1	1	1	1	1	1	21
1255.15	ribosomal protein L17	1	1	1	1		1	1	1	1	1	1	1	1	1	1	1	1	1	1	1	1	1	21
1258.15	conserved hypothetical protein	1	1	1	1		1	1	1	1	1	1	1	1	1	1	1	1	1	1	1	1	1	21
1263.15	conserved hypothetical protein TIGR00046	1	1	1	1		1	1	1	1	1	1	1	1	1	1	1	1	1	1	1	1	1	21
1265.15	translation elongation factor G	1	1	1	1		1	1	1	1	1	1	1	1	1	1	1	1	1	1	1	1	1	21
1266.15	Na+-transporting ATP synthase	1	1	1	1		1	1	1	1	1	1	1	1	1	1	1	1	1	1	1	1	1	21
1270.15	B. burgdorferi predicted coding region	1	1	1	1		1	1	1	1	1	1	1	1	1	1	1	1	1	1	1	1	1	21
1271.15	flagellar P-ring protein	1	1	1	1		1	1	1	1	1	1	1	1	1	1	1	1	1	1	1	1	1	21
1272.15	hydroxymethylglutaryl-CoA reductase, degradative	1	1	1	1		1	1	1	1	1	1	1	1	1	1	1	1	1	1	1	1	1	21
1273.15	30S ribosomal protein S6	1	1	1	1		1	1	1	1	1	1	1	1	1	1	1	1	1	1	1	1	1	21
1274.15	conserved hypothetical integral membrane protein	1	1	1	1		1	1	1	1	1	1	1	1	1	1	1	1	1	1	1	1	1	21
1275.15	ATP-dependent Clp protease, ATP-binding subunit ClpX	1	1	1	1		1	1	1	1	1	1	1	1	1	1	1	1	1	1	1	1	1	21
1276.15	YaiI/YqxD family protein	1	1	1	1		1	1	1	1	1	1	1	1	1	1	1	1	1	1	1	1	1	21
1277.15	B. burgdorferi predicted coding region	1	1	1	1		1	1	1	1	1	1	1	1	1	1	1	1	1	1	1	1	1	21
1282.15	ribosome recycling factor	1	1	1	1		1	1	1	1	1	1	1	1	1	1	1	1	1	1	1	1	1	21
1287.15	CheX	1	1	1	1		1	1	1	1	1	1	1	1	1	1	1	1	1	1	1	1	1	21
1290.15	conserved hypothetical protein	1	1	1	1		1	1	1	1	1	1	1	1	1	1	1	1	1	1	1	1	1	21
1293.15	lipoprotein, putative	1	1	1	1		1	1	1	1	1	1	1	1	1	1	1	1	1	1	1	1	1	21
1301.15	ribosomal protein L14	1	1	1	1		1	1	1	1	1	1	1	1	1	1	1	1	1	1	1	1	1	21
1303.15	thioredoxin-disulfide reductase	1	1	1	1		1	1	1	1	1	1	1	1	1	1	1	1	1	1	1	1	1	21
1305.15	ferric uptake regulation protein	1	1	1	1		1	1	1	1	1	1	1	1	1	1	1	1	1	1	1	1	1	21
1313.15	rod shape-determining protein MreC	1	1	1	1		1	1	1	1	1	1	1	1	1	1	1	1	1	1	1	1	1	21
1316.15	ATP-dependent helicase HrpA	1	1	1	1		1	1	1	1	1	1	1	1	1	1	1	1	1	1	1	1	1	21
1317.15	B. burgdorferi predicted coding region	1	1	1	1		1	1	1	1	1	1	1	1	1	1	1	1	1	1	1	1	1	21
1319.15	Uncharacterized BCR, COG1699 subfamily	1	1	1	1		1	1	1	1	1	1	1	1	1	1	1	1	1	1	1	1	1	21
1320.15	ribosomal protein L19	1	1	1	1		1	1	1	1	1	1	1	1	1	1	1	1	1	1	1	1	1	21
1321.15	PASTA domain protein	1	1	1	1		1	1	1	1	1	1	1	1	1	1	1	1	1	1	1	1	1	21
1323.15	B. burgdorferi predicted coding region	1	1	1	1		1	1	1	1	1	1	1	1	1	1	1	1	1	1	1	1	1	21
1324.15	putative 3-methyladenine DNA glycosylase	1	1	1	1		1	1	1	1	1	1	1	1	1	1	1	1	1	1	1	1	1	21
1325.15	conserved hypothetical protein	1	1	1	1		1	1	1	1	1	1	1	1	1	1	1	1	1	1	1	1	1	21
1326.15	B. burgdorferi predicted coding region	1	1	1	1		1	1	1	1	1	1	1	1	1	1	1	1	1	1	1	1	1	21
1328.15	probable D-alanyl-D-alanine carboxypeptidase	1	1	1	1		1	1	1	1	1	1	1	1	1	1	1	1	1	1	1	1	1	21
1335.15	D-alanyl-D-alanine carboxypeptidase	1	1	1	1		1	1	1	1	1	1	1	1	1	1	1	1	1	1	1	1	1	21
1337.15	uracil-DNA glycosylase	1	1	1	1		1	1	1	1	1	1	1	1	1	1	1	1	1	1	1	1	1	21
1340.15	conserved hypothetical protein	1	1	1	1		1	1	1	1	1	1	1	1	1	1	1	1	1	1	1	1	1	21
1341.15	mevalonate kinase	1	1	1	1		1	1	1	1	1	1	1	1	1	1	1	1	1	1	1	1	1	21
1348.15	DNA mismatch repair protein mutL	1	1	1	1		1	1	1	1	1	1	1	1	1	1	1	1	1	1	1	1	1	21
1350.15	trigger factor	1	1	1	1		1	1	1	1	1	1	1	1	1	1	1	1	1	1	1	1	1	21
1357.15	peptide chain release factor 2	1	1	1	1		1	1	1	1	1	1	1	1	1	1	1	1	1	1	1	1	1	21
1362.15	diphosphomevalonate decarboxylase	1	1	1	1		1	1	1	1	1	1	1	1	1	1	1	1	1	1	1	1	1	21
1363.15	conserved hypothetical protein	1	1	1	1		1	1	1	1	1	1	1	1	1	1	1	1	1	1	1	1	1	21
1365.15	GTP-binding protein Obg/CgtA	1	1	1	1		1	1	1	1	1	1	1	1	1	1	1	1	1	1	1	1	1	21
1366.15	B. burgdorferi predicted coding region	1	1	1	1		1	1	1	1	1	1	1	1	1	1	1	1	1	1	1	1	1	21
1367.15	TrkA-N domain family	1	1	1	1		1	1	1	1	1	1	1	1	1	1	1	1	1	1	1	1	1	21
1369.15	conserved hypothetical protein	1	1	1	1		1	1	1	1	1	1	1	1	1	1	1	1	1	1	1	1	1	21
1370.15	conserved hypothetical protein	1	1	1	1		1	1	1	1	1	1	1	1	1	1	1	1	1	1	1	1	1	21
1376.15	phosphate transport system regulatory protein PhoU	1	1	1	1		1	1	1	1	1	1	1	1	1	1	1	1	1	1	1	1	1	21
1380.15	hydrolase	1	1	1	1		1	1	1	1	1	1	1	1	1	1	1	1	1	1	1	1	1	21
1383.15	IPT/TIG domain protein	1	1	1	1		1	1	1	1	1	1	1	1	1	1	1	1	1	1	1	1	1	21
1384.15	ribosomal protein S16	1	1	1	1		1	1	1	1	1	1	1	1	1	1	1	1	1	1	1	1	1	21
1388.15	B. burgdorferi predicted coding region	1	1	1	1		1	1	1	1	1	1	1	1	1	1	1	1	1	1	1	1	1	21
1389.15	conserved hypothetical protein	1	1	1	1		1	1	1	1	1	1	1	1	1	1	1	1	1	1	1	1	1	21
1390.15	DNA gyrase, A subunit	1	1	1	1		1	1	1	1	1	1	1	1	1	1	1	1	1	1	1	1	1	21
1392.15	conserved hypothetical protein	1	1	1	1		1	1	1	1	1	1	1	1	1	1	1	1	1	1	1	1	1	21
1394.15	ribosomal protein L4/L1 family	1	1	1	1		1	1	1	1	1	1	1	1	1	1	1	1	1	1	1	1	1	21
1395.15	glycine betaine-binding protein, putative	1	1	1	1		1	1	1	1	1	1	1	1	1	1	1	1	1	1	1	1	1	21
1396.15	ribosomal protein L18	1	1	1	1		1	1	1	1	1	1	1	1	1	1	1	1	1	1	1	1	1	21
1401.15	ornithine carbamoyltransferase chain I	1	1	1	2		1		1	1	1	1	1	1	1	1	1	1	1	1	1	1	1	21
1405.15	ribosomal protein L35	1	1	1	1		1	1	1	1	1	1	1	1	1	1	1	1	1	1	1	1	1	21
1410.15	tetratricopeptide repeat domain protein	1	1	1	1		1	1	1	1	1	1	1	1	1	1	1	1	1	1	1	1	1	21
1413.15	oligopeptide transport ATP-binding protein oppD	1	1	1	1		1	1	1	1	1	2	1	1	1	1	1	1	1	1		1	1	21
1416.15	ribonuclease P protein component	1	1	1	1		1	1	1	1	1	1	1	1	1	1	1	1	1	1	1	1	1	21
1421.15	MCP methyltransferase, CheR-type	1	1	1	1		1	1	1	1	1	1	1	1	1	1	1	1	1	1	1	1	1	21
1423.15	mannose-6-phosphate isomerase, class I	1	1	1	1		1	1	1	1	1	1	1	1	1	1	1	1	1	1	1	1	1	21
1424.15	Ser/Thr protein phosphatase family protein	1	1	1	1		1	1	1	1	1	1	1	1	1	1	1	1	1	1	1	1	1	21
1426.15	exodeoxyribonuclease III	1	1	1	1		1	1	1	1	1	1	1	1	1	1	1	1	1	1	1	1	1	21
1427.15	B. burgdorferi predicted coding region	1	1	1	1		1	1	1	1	1	1	1	1	1	1	1	1	1	1	1	1	1	21
1429.15	conserved hypothetical protein	1	1	1	1		1	1	1	1	1	1	1	1	1	1	1	1	1	1	1	1	1	21
1431.15	conserved hypothetical protein TIGR00043	1	1	1	1		1	1	1	1	1	1	1	1	1	1	1	1	1	1	1	1	1	21
1434.15	B. burgdorferi predicted coding region	1	1	1	1		1	1	1	1	1	1	1	1	1	1	1	1	1	1	1	1	1	21
1436.15	sigma factor MysA	1	1	1	1		1	1	1	1	1	1	1	1	1	1	1	1	1	1	1	1	1	21
1439.15	GTP pyrophosphokinase	1	1	1	1		1	1	1	1	1	1	1	1	1	1	1	1	1	1	1	1	1	21
1440.15	B. burgdorferi predicted coding region	1	1	1	1		1	1	1	1	1	1	1	1	1	1	1	1	1	1	1	1	1	21
1441.15	conserved hypothetical protein	1	1	1	1		1	1	1	1	1	1	1	1	1	1	1	1	1	1	1	1	1	21
1443.15	B. burgdorferi predicted coding region	1	1	1	1		1	1	1	1	1	1	1	1	1	1	1	1	1	1	1	1	1	21
1444.15	histidyl-tRNA synthetase	1	1	1	1		1	1	1	1	1	1	1	1	1	1	1	1	1	1	1	1	1	21
1445.15	conserved hypothetical protein	1	1	1	1		1	1	1	1	1	1	1	1	1	1	1	1	1	1	1	1	1	21
1446.15	ribosome-associated GTPase EngA	1	1	1	1		1	1	1	1	1	1	1	1	1	1	1	1	1	1	1	1	1	21
1449.15	UDP-N-acetylglucosamine 1-carboxyvinyltransferase	1	1	1	1		1	1	1	1	1	1	1	1	1	1	1	1	1	1	1	1	1	21
1457.15	tetratricopeptide repeat domain protein	1	1	1	1		1	1	1	1	1	1	1	1	1	1	1	1	1	1	1	1	1	21
1462.15	nicotinate (nicotinamide) nucleotide adenylyltransferase	1	1	1	1		1	1	1	1	1	1	1	1	1	1	1	1	1	1	1	1	1	21
1466.15	penicillin-binding protein 2	1	1	1	1		1	1	1	1	1	1	1	1	1	1	1	1	1	1	1	1	1	21
1467.15	excinuclease ABC, B subunit	1	1	1	1		1	1	1	1	1	1	1	1	1	1	1	1	1	1	1	1	1	21
1471.15	YbbR-like protein	1	1	1	1		1	1	1	1	1	1	1	1	1	1	1	1	1	1	1	1	1	21
1472.15	tetratricopeptide repeat domain protein	1	1	1	1		1	1	1	1	1	1	1	1	1	1	1	1	1	1	1	1	1	21
1473.15	putative haloacid dehalogenase-like hydrolase	1	1	1	1		1	1	1	1	1	1	1	1	1	1	1	1	1	1	1	1	1	21
1474.15	putative periplasmic protein	1	1	1	1		1	1	1	1	1	1	1	1	1	1	1	1	1	1	1	1	1	21
1475.15	putative deoxyribonuclease ycfH	1	1	1	1		1	1	1	1	1	1	1	1	1	1	1	1	1	1	1	1	1	21
1479.15	adenylyl cyclase variant 3	1	1	1	1		1	1	1	1	1	1	1	1	1	1	1	1	1	1	1	1	1	21
1486.15	Na+/H+ antiporter	1	1	1	1		1	1	1	1	1	1	1	1	1	1	1	1	1	1	1	1	1	21
1488.15	methionyl-tRNA synthetase	1	1	1	1		1	1	1	1	1	1	1	1	1	1	1	1	1	1	1	1	1	21
1490.15	camp factor	1	1	1	1		1	1	1	1	1	1	1	1	1	1	1	1	1	1	1	1	1	21
1491.15	sodium/pantothenate symporter	1	1	1	1		1	1	1	1	1	1	1	1	1	1	1	1	1	1	1	1	1	21
1495.15	lipoprotein, putative	1	1	1	1		1	1	1	1	1	1	1	1	1	1	1	1	1	1	1	1	1	21
1502.15	B. burgdorferi predicted coding region	1	1	1	1		1	1	1	1	1	1	1	1	1	1	1	1	1	1	1	1	1	21
1506.15	tRNA(Ile)-lysidine synthase	1	1	1	1		1	1	1	1	1	1	1	1	1	1	1	1	1	1	1	1	1	21
1507.15	conserved hypothetical protein TIGR00726	1	1	1	1		1	1	1	1	1	1	1	1	1	1	1	1	1	1	1	1	1	21
1511.15	DNA polymerase I	1	1	1	1		1	1	1	1	1	1	1	1	1	1	1	1	1	1	1	1	1	21
531.146	conserved hypothetical integral membrane protein	1	1	1	1		1	1	1	1	1	1	1	1	1	1	1	1	1	1	1	1	1	21
73.146	B. burgdorferi predicted coding region	1	1	1	1		1	1	1	1	1	1	1	1	1	1	1	1	1	1	1	1	1	21
90.146	conserved hypothetical protein	1	1	1	1		1	1	1	1	1	1	1	1	1	1	1	1	1	1	1	1	1	21
270.146	B. burgdorferi predicted coding region	1	1	1	1		1	1	1	1	1	1	1	1	1	1	1	1	1	1	1	1	1	21
296.146	ATP-dependent DNA helicase pcrA	1	1	1	1		1	1	1	1	1	1	1	1	1	1	1	1	1	1	1	1	1	21
309.146	B. burgdorferi predicted coding region	1	1	1	1		1	1	1	1	1	1	1	1	1	1	1	1	1	1	1	1	1	21
321.146	B. burgdorferi predicted coding region	1	1	1	1		1	1	1	1	1	1	1	1	1	1	1	1	1	1	1	1	1	21
519.146	inosine-5'-monophosphate dehydrogenase	1	1	1	1	1	1	1	1	1	1	1	1	1	1	1	1	1		1	1	1	1	21
754.146	B. burgdorferi predicted coding region	1	1	1	1		1	1	1	1	1	1	1	1	1	1	1	1	1	1	1	1	1	21
1029.15	na+/h+ antiporter nhac	1	1	1	1		1	1	1	1	1	1	1	1	1	1	1	1	1	1	1	1	1	21
1224.15	antigen S2-related protein	1	1	1	1		1	1	1	1	1	1	1	1	1	1	1	1	1	1	1	1	1	21
1253.15	oxidoreductase, aldo/keto reductase family	1	1	1	1		1	1	1	1	1	1	1	1	1	1	1	1	1	1	1	1	1	21
1283.15	conserved hypothetical protein	1	1	1	1		1	1	1	1	1	1	1	1	1	1	1	1	1	1	1	1	1	21
1411.15	conserved hypothetical protein	1	1	1	1		1	1	1	1	1	1	1	1	1	1	1	1	1	1	1	1	1	21
655.146	putative surface antigen	1	1	1	1		1	1	1	1	1	1	1	1	1	1	1	1	1	1	1	1	1	21
830.146	outer membrane porin protein Oms28 precursor	1	1	1	1		1	1	1	1	1	1	1	1	1	1	1	1	1	1	1	1	1	21
230.146	lipoprotein, putative	1	1	1	1	1	1	2		2	1	1	1		2			3	1	1			1	21
237.146	B. burgdorferi predicted coding region	1			1	2	2	2		1	1	1	1	1	1	1	2		1	1	1	1		21
254.146	Putative plasmid partition protein	1	1	1	1	1	1	1	1	1	1	1	1	1	1	1	1	1	1	1		1	1	21
366.146	conserved hypothetical protein	1	1	1	1	1	1	2		2	1	1	1		2			3	1	1			1	21
412.146	Borrelia family of unknown function DUF226	1	1	1	1	1	1	1	1	1	1	1	1	1	1	1	1	1	1	1		1	1	21
589.146	B. burgdorferi predicted coding region	1	1	1	1	1	1	2		2	1	1	1		2			2	1	2			1	21
736.146	fibronectin binding protein	1	1	1	1	1	1	1	1	1	1	2	1	1			1	1	1	1	1	1	1	21
803.146	conserved hypothetical protein	1	1	1	1	1	1	2		2	1	1	1		2			3	1	1			1	21
1080.15	conserved hypothetical protein	1	1	1	1	1	1	2		2	1	1	1		2			2	1	2			1	21
1284.15	conserved hypothetical protein	1	1	1	1	1	1	2		2	1	1	1		2			2	1	2			1	21
1387.15	conserved hypothetical protein	1	1	1	1	1	1	2		2	1	1	1		2			3	1	1			1	21
30.146	S-adenosylmethionine:tRNA ribosyltransferase-isomerase		1	1	1		1	1	1	1	1	1	1	1	1	1	1	1	1	1	1	1	1	20
45.146	endonuclease precursor		1	1	1		1	1	1	1	1	1	1	1	1	1	1	1	1	1	1	1	1	20
136.146	DNA primase		1	1	1		1	1	1	1	1	1	1	1	1	1	1	1	1	1	1	1	1	20
171.146	conserved hypothetical protein	1	1	1	1		1	1	1	1	1	1	1	1		1	1	1	1	1	1	1	1	20
183.146	lipoprotein, putative	1	1	1	1		1	1	1	1	1	1	1	1	1	1	1	1	1	1		1	1	20
232.146	B. burgdorferi predicted coding region	1	1	1	1		1	1	1	1	1	1	1	1		1	1	1	1	1	1	1	1	20
324.146	conserved hypothetical protein	1	1	1	1		1	1	1	1	1	1	1	1	1	1	1	1	1	1		1	1	20
355.146	preprotein translocase, SecA subunit	1	1	1	1		1		1	1	1	1	1	1	1	1	1	1	1	1	1	1	1	20
458.146	hydrolase		1	1	1		1	1	1	1	1	1	1	1	1	1	1	1	1	1	1	1	1	20
472.146	rare lipoprotein A	1	1	1	1		1	1	1	1	1	1	1	1		1	1	1	1	1	1	1	1	20
548.146	conserved hypothetical integral membrane protein	1	1	1	1		1	1	1	1	1	1	1	1	1	1	1	1	1	1		1	1	20
550.146	peptide chain release factor 1	1	1	1	1		1	1	1	1	1	1	1	1		1	1	1	1	1	1	1	1	20
552.146	ribosomal protein S14p/S29e	1	1	1	1		1	1	1	1	1	1	1	1	1	1	1	1	1	1	1		1	20
730.146	glutamine-dependent NAD(+) synthetase		1	1	1		1	1	1	1	1	1	1	1	1	1	1	1	1	1	1	1	1	20
732.146	exodeoxyribonuclease V gamma chain		1	1	1		1	1	1	1	1	1	1	1	1	1	1	1	1	1	1	1	1	20
767.146	N-acetylmuramoyl-L-alanine amidase domain protein	1	1	1	1		1	1	1	1	1	1	1	1	1	1	1	1	1	1		1	1	20
801.146	tetratricopeptide repeat domain protein	1	1	1	1		1	1	1	1	1	1	1	1	1	1	1	1	1	1		1	1	20
839.146	putative permease domain protein		1	1	1		1	1	1	1	1	1	1	1	1	1	1	1	1	1	1	1	1	20
1007.15	conserved hypothetical protein	1	1	1	1		1		1	1	1	1	1	1	1	1	1	1	1	1	1	1	1	20
1051.15	conserved hypothetical protein		1	1	1		1	1	1	1	1	1	1	1	1	1	1	1	1	1	1	1	1	20
1076.15	phosphatidate cytidylyltransferase		1	1	1		1	1	1	1	1	1	1	1	1	1	1	1	1	1	1	1	1	20
1097.15	CheD	1	1	1			1	1	1	1	1	1	1	1	1	1	1	1	1	1	1	1	1	20
1111.15	oligopeptide ABC transporter, permease protein	1	1	1	1		1	1	1	1	1	1	1	1		1	1	1	1	1	1	1	1	20
1120.15	glucosamine-6-phosphate isomerase	1	1	1	1		1	1	1	1	1	1	1	1	1	1	1	1	1		1	1	1	20
1222.15	B. burgdorferi predicted coding region	1	1	1	1		1	1	1	1	1	1	1	1	1	1	1	1	1	1		1	1	20
1260.15	B. burgdorferi predicted coding region	1	1	1	1		1	1	1	1	1	1	1	1		1	1	1	1	1	1	1	1	20
1372.15	conserved hypothetical protein	1	1	1	1		1	1	1	1	1	1	1	1	1	1	1	1	1	1		1	1	20
1438.15	flagellum-specific muramidase	1	1	1	1		1	1	1	1	1	1		1	1	1	1	1	1	1	1	1	1	20
1487.15	transcription antitermination factor NusB	1	1	1	1		1	1	1	1	1	1	1	1		1	1	1	1	1	1	1	1	20
706.146	conserved hypothetical protein	1	1	1	1		1	1	1	1	1	1		1	1	1	1	1	1	1	1	1	1	20
745.146	inositol monophosphatase	1	1	1	1		1	1	1	1	1	1	1	1	1	1	1	1	1	1	1	1		20
1406.15	conserved hypothetical protein	1	1	1	1		1	1	1	1	1	1	1	1	1	1	1	1		1	1	1	1	20
1459.15	Borrelia lipoprotein	1	1	1	1	1	1	1	1	1	1	1	1	1	1	1	1	1	1			1	1	20
465.146	hypothetical protein	1	1	1	1	1	1	2		2	1	1	1		2			2		2			1	20
684.146	putative phage portal protein, HI1409 family protein	1	1	1	1	1	1	2	1	2	1	1			2			2		2			1	20
763.146	conserved hypothetical protein	1	1	1	1	1	1	2		2	1	1	1		2			2		2			1	20
857.146	PF-49 protein	1		2			1	2		1		1	2		2	1	2			2	2		1	20
986.146	conserved hypothetical protein	1	1	1	1	1	1	2		2	1	1	1		2			2		1			2	20
1035.15	conserved hypothetical protein	1	1	1	1	1	1	2		2	1	1	1		2			2		2			1	20
1058.15	replicative DNA helicase	1		1	2		1	1	1	1	1	1	2	1	1			1	1	1			3	20
1227.15	phage terminase, large subunit, pbsx family protein	1	1	1	1	1	1	2		2	1	1	1		2			2		2			1	20
1344.15	B. burgdorferi predicted coding region	1	1	1	1	1	1	2		2	1	1	1		2			2	1	1			1	20
1379.15	conserved domain protein	1		1	1	1	2	1	2	1	2			2	3				1				2	20
425.146	dnaK suppressor protein	1		1	1		1	1	1	1	1	1	1		1	1	1	1	1	1	1	1	1	19
656.146	outer membrane protein	1	1	1			1	1	1	1	1	1	1	1	1	1	1	1	1	1		1	1	19
1468.15	ribosomal protein L36	1	1	1	1		1	1	1	1	1	1	1		1	1	1	1	1	1	1	1		19
943.146	arginine-ornithine antiporter	1	1	2	2		1		1	1	1	1	1	1	1	1	1	1		1			1	19
1034.15	conserved hypothetical protein	1	1	1	1	1	1	2		2	1	1	1		2			2		1			1	19
1192.15	putative	3		1	2		1	1	1	1		1	1		1		1	1	1	1	1		1	19
1493.15	conserved hypothetical protein	1	1	2	2	1		2	2	1	2	2		1	1					1				19
191.146	translation initiation factor IF-1	1		1	1		1	1	1	1	1		1		1	1	1	1	1	1	1	1	1	18
641.146	translation elongation factor P	1	1	1	1		1	1	1	1	1		1	1		1	1	1	1	1		1	1	18
1278.15	ribosomal protein S4	1	1	1	1		1	1	1	1			1	1	1	1	1	1	1	1		1	1	18
159.146	ribosomal protein L33	1	1	1	1		1	1	1	1	1	1	1	1	1	1	1			1	1		1	18
816.146	conserved hypothetical protein	1	1	1	1		1	1	1	1	1	1	1	1	1	1	1			1	1		1	18
107.146	conserved hypothetical protein	1	1	1			1	1	1			1		1	1	1	1	1	1	1	1	2	1	18
342.146	hypothetical protein		1	2	1		1	1	1		1	2	1	1	1		1	1	1	1		1		18
642.146	conserved domain protein	1	1	1	1	1		1	1	1	1		1	1	1			1	1	1	1	1	1	18
951.146	conserved domain protein	1	1		1	1		1	1	1	1		1	1	1	1	1		1	1	1	1	1	18
157.146	phosphate-binding protein	1	1	1			1	1	1	1	1		1	1		1	1	1	1	1		1	1	17
837.146	ribosomal protein L25, Ctc-form	1	1	1			1	1	1	1		1	1	1	1		1	1	1	1	1		1	17
76.146	conserved hypothetical protein	1	1	1	1		1	1	1	1	1	2	1	1	1			1		1	1			17
260.146	conserved hypothetical protein	1	1			1	1	1		1	2	1	1	1		2		1	1				2	17
1017.15	conserved hypothetical protein	1		1			1	1		1		1	1		1	1	2	1	1	1	1	1	1	17
1200.15	stage V sporulation protein G	1	1	1			1	1		1		1	1		1	1	1	1	1	1	1		1	16
313.146	putative lipoprotein		1	1	1		1	1	1		1	2		1	1	1	1			1	1	1		16
100.146	B. burgdorferi predicted coding region	1			1	1	1	1			1	1	1	1	1		2		1	1	1	1		16
209.146	conserved hypothetical protein	1	1	1	1	1	1	1		1	1	1	1		1	1		1		1		1		16
871.146	B. burgdorferi predicted coding region	1			1	1	1	1			1	1	1	1	1		2		1	1	1	1		16
954.146	putative surface protein	1	1	1	1	1	1	1	1	1	1	1	1	1	1	1							1	16
1095.15	B. burgdorferi predicted coding region	1			1	1	1	1			1	1	1	1	1		2		1	1	1	1		16
1230.15	pyrazinamidase/nicotinamidase	1		1			1	1		1		1	1		1	1	1	1	1	1	1	1	1	16
1451.15	conserved hypothetical protein		1	1	1		1	2			1	1			2			2	1	2			1	16
243.146	conserved hypothetical protein	1	1	1	1				1	1		2	1		1	1				1	1	1	1	15
108.146	hypothetical protein							2		2	3			1	1			1	1	2	1	1		15
242.146	conserved hypothetical protein	1			1		1		1	1			1	1	1	1		1	1	1	1	1	1	15
624.146	conserved hypothetical protein	1			1		1	1		1		1	1		1	1	1	1	1	1		1	1	15
409.146	PF-32 protein	1			1	1	1	1	1			1	1	1	1	1	2		1				1	15
1298.15	PF-32 protein	1		1			1	1		1		1	1		1		2			1	2		2	15
1343.15	conserved hypothetical protein	1	1	1			1		1	1		1	1	1	1	1		1	1			1	1	15
75.146	conserved hypothetical protein	1			1	1		1	1	1	1		1		1			1	1	1	1	1		14
244.146	hypothetical protein	1			1			1	1	1	1		1	1			1		1	1	1	1	1	14
245.146	putative partitioning protein	1			1	1	1	1		1	1	1	1	1	1			1	1			1		14
330.146	lipoprotein, putative					1	1		1	1	1	1		1		1	2	1	1	1		1		14
603.146	Putative plasmid partition protein	1			1	1	1	1		1	1	1	1	1	1			1	1			1		14
607.146	Borrelia family of unknown function DUF226	1			1	1	1	1		1	1	1	1	1	1			1	1			1		14
759.146	B. burgdorferi predicted coding region	1			1	1	1	1		1	1	1	1	1	1	1		1	1					14
1033.15	lipoprotein, putative	1	1	1	1	1	1	1	1	1	1	1	1	1	1									14
1089.15	conserved hypothetical protein	1	1	1	1		1	1	1	1	1	1	1	1	1	1								14
1353.15	conserved hypothetical protein	1		1	1	1	2	1		2		1	1		1					1	1			14
1170.15	B. burgdorferi predicted coding region	1			1			1		1		2	1				1	1	1	1	1	1		13
142.146	conserved domain protein	1			1				1	1		2	1	1		1		1	1			1	1	13
15.146	conserved hypothetical protein	1	1	1	1		1	1		1	1	1	1	1	1		1							13
560.146	conserved domain protein	1			1	1		1		1			1					2	2	1		2		13
672.146	conserved hypothetical protein		1	1	1		1	1	1	1	1	1		1	1	1							1	13
956.146	Borrelia burgdorferi virulent strain associated lipoprotein	1	1	1	1	1	1	1	1	1		1	1	1	1									13
359.146	conserved hypothetical protein		1	1	1		1	1	1	1	1	1		1	1	1								12
1154.15	MccB protein							1			1			1		1	1	2	1	2	1	1		12
1327.15	hypothetical protein		1	1	1		1	1	1			1		1	1	1				1	1			12
1071.15	apolipoprotein N-acyltransferase	1					1	1		1	1		1	1			1	1	1		1			11
317.146	ribosomal protein L32	1	1	1	1		1			1	1		1			1				1	1			11
892.146	CobQ/CobB/MinD/ParA nucleotide binding domain, putative	1	1	1	1	1				1		1	1		1				1				1	11
1084.15	Putative plasmid partition protein	1	1	1	1	1				1		1	1		1				1				1	11
249.146	B. burgdorferi predicted coding region			1	1		1	1			1	1			2				1	1			1	11
584.146	conserved hypothetical protein	1	1			1		1		2		1	1					2		1				11
631.146	conserved hypothetical protein		1	1	1		1	1	1		1	1		1	1	1								11
789.146	hypothetical protein		1	1	1		1	1	1	1	1	2		1										11
859.146	conserved hypothetical protein		1	1	1		1	1	1		1	1		1	1	1								11
21.146	conserved hypothetical protein	1	1	1	1	1	1	1		1	1		1											10
132.146	putative plasmid partition protein	1				1	3		1	1	1	1		1										10
160.146	hypothetical protein								1			1	1			1		1	1	1	1	1	1	10
220.146	conserved hypothetical protein		1	1	2		1		1	1	1	1		1										10
258.146	conserved hypothetical protein		1	1	1		1		1	1	1	1		1	1									10
262.146	hypothetical protein				1		1	1	1		1	1		1		1				1	1			10
347.146	conserved hypothetical protein	1	1	1	1	1	1	1		1	1		1											10
379.146	conserved hypothetical protein				1			1	1		1	2		1			1					1	1	10
403.146	stage 0 sporulation protein J		1		1	1	1	1	1	1						1			1				1	10
670.146	putative plasmid partition protein		1	1	1		1	1	1		1	1		1	1									10
798.146	PF-32 protein	1			1	1	1	1	1	1		1				1							1	10
835.146	immunogenic protein P37, putative	1	2	2	2								1				2							10
911.146	conserved hypothetical protein							2								1		1	2	1	1	1	1	10
970.146	hypothetical protein		1	1	2		2		1		1	1		1										10
1146.15	outer surface protein D	1			1			1					1		1		1	1	1	1	1			10
1510.15	putative lipoprotein				1		2	2		2		1	1				1							10
43.146	borrelia family of unknown function	1						2	1			1	1				1			1			1	9
151.146	conserved hypothetical protein			1	1		1	1	1		1	1		1	1									9
276.146	hypothetical protein	1	1	1	1		1		1		1	1			1									9
488.146	BBC07	1						2	1			1	1				1					1	1	9
515.146	hypothetical protein						1	1	1		1	1	1	1	1	1								9
525.146	Putative plasmid partition protein	1		1	1								1		1	1	1	1	1					9
568.146	complement regulator acquiring protein 1					1	1	1	1		1	1	1	1	1									9
826.146	conserved hypothetical protein		1	1			1			1		2	1	1	1									9
993.146	hypothetical protein			1			1	1				1		1	1		1				1		1	9
1294.15	pfs protein						1	1	1		1	1		1	2								1	9
1381.15	BBC11	1						1	1			1	1				1					1	2	9
1478.15	conserved hypothetical protein	1		1	1	1	1	1	1	1					1									9
301.146	conserved domain protein						1	1	1			1			1	1		1	1					8
79.146	membrane protein, putative																3		1			4		8
197.146	hypothetical protein								1								1	2	1	1	1	1		8
463.146	hypothetical protein			1	1		1	1	1		1	1			1									8
587.146	type I restriction enzyme r protein				1			1	1		1	1	1	1		1								8
668.146	conserved hypothetical protein				1	1			1	1	1				1				1				1	8
762.146	Borrelia family of unknown function DUF226	1		1	1								1		1	1		1	1					8
972.146	hypothetical protein	1			1			1	1	1	1		1	1										8
1168.15	PF-32 protein	1		1	1								1		1	1		1	1					8
1204.15	conserved hypothetical protein				1		1	1	1		1	1		1	1									8
1223.15	conserved hypothetical protein			1			1				1	1			2					1			1	8
1269.15	hypothetical protein		1	1					1		1	1		1	1	1								8
1314.15	B. burgdorferi predicted coding region								1			1		1	1		1		1		1	1		8
1385.15	conserved hypothetical protein		1	1								1		1		3	1							8
1347.15	preprotein translocase, SecE subunit	1					1			1	1		1				1	1						7
889.146	B. burgdorferi predicted coding region																	1	1	1	1	1	2	7
22.146	conserved hypothetical protein				1			1	1		1			1			1						1	7
35.146	conserved hypothetical protein		1	1	1		1				1	1			1									7
41.146	hypothetical protein				1			1	1		1			1								1	1	7
177.146	conserved hypothetical protein	2	1	1	1								1		1									7
460.146	conserved hypothetical protein	1			1			1	1		1			1		1								7
582.146	CAAX amino terminal protease family																3		1			3		7
647.146	hemolysin accessory protein					2	1								2	1							1	7
692.146	hypothetical protein																2	1	1		1	1	1	7
908.146	conserved hypothetical protein	1			1			1	1		1			1						1				7
1075.15	IS200-like transposase							1			1	1						1	1			2		7
1137.15	conserved hypothetical protein	1			1	1		1		1	1		1											7
1254.15	hypothetical protein	1			1		1		1	1		1		1										7
1307.15	conserved hypothetical protein				1		1		1			1	1	1				1						7
667.146	hypothetical protein		1				1		1			1				1							1	6
791.146	hypothetical protein								1							1		1	1		1		1	6
807.146	lipoprotein, putative																1	1	1	1	1	1		6
1419.15	hypothetical protein		1	1					1		1			1						1				6
42.146	hypothetical protein				1	1	1			1		1	1											6
80.146	conserved hypothetical protein	1							1	1	1	1		1										6
163.146	hypothetical protein	1							1	1	1		1	1										6
400.146	conserved hypothetical protein															1	2		2				1	6
446.146	streptolysin S biosynthesis protein, putative																2		1			3		6
483.146	putative partitioning protein				1	1	1			1		1	1											6
506.146	hypothetical protein	1	1	1	1								1		1									6
509.146	hypothetical protein				1	1	1			1		1	1											6
524.146	putative plasmid partition protein					1	1	1		1		1			1									6
536.146	conserved hypothetical protein			1	1		1		1		1	1												6
542.146	conserved hypothetical protein					1	1	1		1		1			1									6
699.146	lipoprotein, putative																1	1	1	1	2			6
764.146	hypothetical protein						1		1		1	1		1		1								6
829.146	conserved hypothetical protein	2	1	1	1								1											6
865.146	CobQ/CobB/MinD/ParA nucleotide binding domain protein					1	1	1		1		1			1									6
883.146	conserved hypothetical protein		1	1	1		1								1	1								6
947.146	S-adenosylmethionine:tRNA ribosyltransferase-isomerase				1				1		1	1		1		1								6
965.146	conserved domain protein								2		2				1				1					6
1115.15	hypothetical protein					1													1	2	1		1	6
1310.15	conserved hypothetical protein			1	1			1	1		1			1										6
1329.15	putative plasmid partition protein				1	1	1			1		1	1											6
1364.15	hypothetical protein		1	1	1						1			1	1									6
1378.15	conserved hypothetical protein, pseudogene	1						1	1		1												2	6
1455.15	conserved hypothetical protein			1	1			1			1	1			1									6
1.14599	Borrelia family of unknown function DUF226									1								1	1	1			1	5
12.146	hypothetical protein				1			1	1		1									1				5
58.146	hypothetical protein				1			1	1		1			1										5
61.146	conserved hypothetical protein	1	1	1	1								1											5
92.146	hypothetical protein		1	1	1												2							5
114.146	hypothetical protein				2			1							2									5
144.146	conserved hypothetical protein						1		1		1	1		1										5
226.146	hypothetical protein			1					1		1	1		1										5
227.146	hypothetical protein															1	1	1		1		1		5
266.146	conserved hypothetical protein								1	2		1		1										5
307.146	integrase-recombinase, putative	1			1			1										1	1					5
547.146	conserved hypothetical protein															1		1	1	1	1			5
564.146	hypothetical protein		1		1			2											1					5
581.146	conserved hypothetical protein				1	1		1	1	1														5
644.146	hypothetical protein				1			2													1	1		5
701.146	adenine specific DNA methyltransferase			1				1							1					1	1			5
712.146	conserved hypothetical protein	1			1			1					1		1									5
739.146	conserved hypothetical protein	1						1					1		1						1			5
744.146	conserved hypothetical protein				1			1			1	1			1									5
786.146	antigen, P35, putative											1			1	1	1		1					5
828.146	conserved hypothetical protein			1			1	1				1			1									5
907.146	RepH21																	1	1	1		1	1	5
937.146	conserved hypothetical protein	1			1			1					1		1									5
992.146	hypothetical protein		1	1	2																		1	5
1086.15	B. burgdorferi predicted coding region																	2	2			1		5
1093.15	10b antigen, putative									1								1	1	1			1	5
1309.15	putative plasmid partition protein	1						1	1		1												1	5
1332.15	hypothetical protein					1				1	1		1	1										5
1355.15	borrelia family of unknown function	1						1	1		1												1	5
1359.15	conserved hypothetical protein				1		1	1	1		1													5
1417.15	hypothetical protein	1			1				1	1	1													5
1461.15	Sua5/YciO/YrdC/YwlC family protein, putative	2					1	1		1														5
1470.15	hypothetical protein										1					1			1	1	1			5
1497.15	hypothetical protein		1	1	1			1								1								5
214.146	hypothetical protein																	1	1	1		1		4
481.146	conserved hypothetical protein	1								1			1						1					4
949.146	hypothetical protein			1						1	1									1				4
1175.15	hypothetical protein															1	1	1	1					4
29.146	conserved hypothetical protein								1		1	1		1										4
48.146	conserved hypothetical protein	1			1			1					1											4
69.146	conserved hypothetical protein				1			1							1						1			4
85.146	hypothetical protein								1	1	1			1										4
87.146	conserved hypothetical protein		1					1							1						1			4
88.146	hypothetical protein				1			1	1		1													4
97.146	conserved hypothetical protein			1				1							1								1	4
103.146	hypothetical protein				1			1	1		1													4
106.146	conserved hypothetical protein			1	1		1	1																4
189.146	immunogenic protein P37		1	1	1												1							4
195.146	DNA-cytosine methyltransferase				1		1					1	1											4
203.146	conserved hypothetical protein								1		1	1		1										4
213.146	hypothetical protein				1				1		1			1										4
336.146	conserved hypothetical protein							1							1							1	1	4
338.146	conserved hypothetical protein			1			1							1	1									4
348.146	hypothetical protein							1			1	1		1										4
424.146	conserved hypothetical protein					1	1				1	1												4
507.146	conserved hypothetical protein																		1	2			1	4
537.146	conserved hypothetical protein				1			2							1									4
595.146	hypothetical protein							1	1		1			1										4
680.146	lipoprotein, putative																1	1	1			1		4
746.146	hypothetical protein				1		1					1	1											4
750.146	hypothetical protein				1			2												1				4
757.146	conserved hypothetical protein, pseudogene	1				1				1						1								4
783.146	conserved hypothetical protein				1			1					1		1									4
804.146	hypothetical protein	1			1			1					1											4
850.146	hypothetical protein											1						1	1				1	4
856.146	hypothetical protein				1			1	1		1													4
877.146	conserved hypothetical protein							1					1		1	1								4
906.146	PF-32 protein								1								1		1			1		4
960.146	hypothetical protein			1	1		1					1												4
1001.15	hypothetical protein				1			1	1		1													4
1009.15	PF-49 protein								1								1		1			1		4
1014.15	conserved hypothetical protein							1	1					1	1									4
1042.15	hypothetical protein			1	1		2																	4
1165.15	ribosomal protein L25, Ctc-form				1						1					1						1		4
1218.15	hypothetical protein																	1	1	1	1			4
1239.15	conserved hypothetical protein	1						1	1	1														4
1292.15	ATPase 6							1	1		1			1										4
1306.15	hypothetical protein						1				1	1		1										4
1318.15	hypothetical protein				1			1									1		1					4
1331.15	hypothetical protein							1	1						1	1								4
1352.15	hypothetical protein				1			1	1		1													4
1358.15	putative surface protein																1	1	1			1		4
1397.15	hypothetical protein						1					1					1				1			4
1484.15	hypothetical protein				1			1												1			1	4
1485.15	hypothetical protein				1			1	1		1													4
514.146	hypothetical protein																1	1	1					3
532.146	hypothetical protein																	1	1			1		3
864.146	hypothetical protein																1	1	1					3
1393.15	conserved hypothetical protein																	1	1			1		3
4.14599	hypothetical protein																1		1	1				3
31.146	hypothetical protein							1				1			1									3
46.146	conserved hypothetical protein	1						1															1	3
59.146	conserved hypothetical protein						1					1			1									3
64.146	conserved hypothetical protein					1	1			1														3
98.146	hypothetical protein		1	1	1																			3
105.146	hypothetical protein										1	1		1										3
115.146	conserved hypothetical protein		1	1	1																			3
120.146	B. burgdorferi predicted coding region																	1	1			1		3
123.146	B. burgdorferi predicted coding region															1		1	1					3
127.146	hypothetical protein								1		1			1										3
161.146	B. burgdorferi predicted coding region															1		1	1					3
178.146	SagB, putative																1		1			1		3
185.146	adenine deaminase										1	1		1										3
192.146	hypothetical protein								1		1			1										3
218.146	conserved hypothetical protein												1	1	1									3
238.146	hypothetical protein				1			1	1															3
247.146	conserved hypothetical protein																1			2				3
259.146	conserved hypothetical protein				1			1			1													3
306.146	conserved hypothetical protein																		1	1	1			3
318.146	conserved hypothetical protein										1	1		1										3
333.146	conserved hypothetical protein				1			1							1									3
384.146	borrelia outer surface protein E	1			1					1														3
429.146	borrelia membrane protein P13	1		1	1																			3
473.146	hypothetical protein			1				1							1									3
487.146	hypothetical protein											2		1										3
490.146	hypothetical protein																1		1			1		3
510.146	conserved hypothetical protein																1			1		1		3
538.146	Borrelia burgdorferi virulent strain associated lipoprotein				1						1				1									3
606.146	hypothetical protein																			1		2		3
625.146	hypothetical protein			1	1										1									3
630.146	hypothetical protein													1			1				1			3
637.146	B. burgdorferi predicted coding region																	1	1	1				3
687.146	conserved hypothetical protein				1			1							1									3
708.146	B. burgdorferi predicted coding region															1		1	1					3
756.146	hypothetical protein																1		1		1			3
787.146	putative lipoprotein			1				1							1									3
799.146	conserved hypothetical protein															1		1	1					3
802.146	protein p23, putative	1		1	1																			3
832.146	hypothetical protein																1			1	1			3
852.146	adenine specific DNA methyltransferase			1				1							1									3
873.146	conserved hypothetical protein				1	1				1														3
891.146	hypothetical protein																			1	1	1		3
934.146	hypothetical protein		1	1	1																			3
945.146	hypothetical protein								1		1			1										3
948.146	conserved hypothetical protein																	2	1					3
968.146	hypothetical protein							1				1			1									3
1041.15	hypothetical protein	1	1	1																				3
1050.15	outer surface protein VlsE				1			1					1											3
1079.15	hypothetical protein										1			1									1	3
1101.15	conserved hypothetical protein		1	1													1							3
1106.15	PF-49 protein																		1	1	1			3
1110.15	conserved hypothetical protein, pseudogene	2															1							3
1112.15	conserved hypothetical protein				1			1			1													3
1121.15	conserved hypothetical protein																	1	1			1		3
1135.15	conserved hypothetical protein																	1	1			1		3
1148.15	hypothetical protein							2			1													3
1158.15	hypothetical protein		1	1	1																			3
1172.15	conserved hypothetical protein			1				1							1									3
1182.15	conserved hypothetical protein		1	1	1																			3
1208.15	lipoprotein, putative							1											1				1	3
1216.15	hypothetical protein				1		1					1												3
1264.15	hypothetical protein					1				1	1													3
1296.15	conserved hypothetical protein				1			1							1									3
1382.15	conserved hypothetical protein																	2	1					3
1402.15	conserved hypothetical protein		1	1						1														3
1404.15	conserved hypothetical protein							1				1			1									3
1409.15	hypothetical protein		1								1				1									3
1420.15	BBC01	1					1			1														3
1505.15	conserved hypothetical protein		1				1									1								3
697.146	conserved hypothetical protein																		1				1	2
294.146	hypothetical protein																	1	1					2
1210.15	hypothetical protein										2													2
563.146	hypothetical protein																	1	1					2
800.146	hypothetical protein																	1	1					2
940.146	2.9-5 36K; minus strand ORF																					1	1	2
1311.15	hypothetical protein																	1	1					2
1496.15	crasp-1 protein																			1	1			2
3.14599	adenine deaminase (Adenase)										1			1										2
5.14599	hypothetical protein				1			1																2
9.14599	hypothetical protein																	1	1					2
28.146	hypothetical protein							1							1									2
40.146	adenine deaminase								1			1												2
49.146	hypothetical protein																1			1				2
52.146	hypothetical protein																	1	1					2
57.146	hypothetical protein								1					1										2
66.146	hypothetical protein																	1	1					2
67.146	hypothetical protein				1			1																2
77.146	hypothetical protein																	1	1					2
82.146	hypothetical protein		1	1																				2
109.146	conserved hypothetical protein																			1		1		2
112.146	transposase																	1	1					2
128.146	isoleucine--tRNA ligase																			1	1			2
145.146	degenerate transposase									1			1											2
148.146	conserved hypothetical protein				1		1																	2
155.146	hypothetical protein																			1	1			2
167.146	conserved hypothetical protein								1					1										2
174.146	conserved hypothetical protein								1					1										2
211.146	conserved hypothetical protein															1		1						2
212.146	hypothetical protein																	1	1					2
216.146	hypothetical protein											1		1										2
217.146	hypothetical protein								1		1													2
221.146	outer surface protein D																	1	1					2
223.146	hypothetical protein																1		1					2
224.146	conserved hypothetical protein				1			1																2
225.146	hypothetical protein								1					1										2
236.146	hypothetical protein							1															1	2
239.146	conserved hypothetical protein							1							1									2
251.146	conserved hypothetical protein	1													1									2
268.146	hypothetical protein								1		1													2
282.146	conserved hypothetical protein																	1	1					2
283.146	hypothetical protein																		1	1				2
287.146	hypothetical protein																			1	1			2
289.146	conserved hypothetical protein								1		1													2
291.146	hypothetical protein																			1	1			2
293.146	transposase, family																	1	1					2
302.146	B. burgdorferi predicted coding region																	1	1					2
328.146	CdsE																	1	1					2
368.146	hypothetical protein										1			1										2
391.146	conserved hypothetical protein																	1	1					2
435.146	hypothetical protein													1								1		2
440.146	conserved domain protein																	1	1					2
447.146	hypothetical protein																			1	1			2
449.146	conserved hypothetical protein								1			1												2
456.146	conserved hypothetical protein	1											1											2
466.146	hypothetical protein							1															1	2
475.146	hypothetical protein				1			1																2
486.146	hypothetical protein																1						1	2
495.146	conserved hypothetical protein											1		1										2
497.146	hypothetical protein																			1	1			2
511.146	PF-32 protein	1					1																	2
521.146	hypothetical protein																		1	1				2
522.146	hypothetical protein										1			1										2
535.146	conserved hypothetical protein			1				1																2
549.146	hypothetical protein										1				1									2
556.146	hypothetical protein																			1	1			2
561.146	hypothetical protein																			1	1			2
565.146	conserved hypothetical protein																	1	1					2
586.146	hypothetical protein																			1	1			2
588.146	hypothetical protein																1						1	2
620.146	conserved hypothetical protein	1			1																			2
622.146	rev protein	1																					1	2
633.146	putative membrane protein																1	1						2
640.146	hypothetical protein						1												1					2
645.146	conserved hypothetical protein	1								1														2
651.146	hypothetical protein													1									1	2
652.146	hypothetical protein																		1			1		2
659.146	hypothetical protein																	1	1					2
675.146	hypothetical protein																1					1		2
686.146	conserved hypothetical protein	1							1															2
693.146	conserved hypothetical protein																1					1		2
703.146	hypothetical protein																		1			1		2
722.146	hypothetical protein								1		1													2
726.146	repeat motif-containing gene								1					1										2
729.146	multidrug-efflux transporter										1			1										2
733.146	hypothetical protein								1					1										2
737.146	hypothetical protein																			1		1		2
747.146	conserved hypothetical protein			1	1																			2
774.146	RecName: Full=Flagellar hook-associated protein 1;Short=HAP1;										1				1									2
781.146	hypothetical protein								1					1										2
792.146	hypothetical protein										1			1										2
808.146	hypothetical protein																1					1		2
814.146	RecName: Full=4-alpha-glucanotransferase;EC=;AltName: Full=Amylomaltase;AltName: Full=Disproportionating enzyme;Short=D-enzyme;														1						1			2
821.146	B. burgdorferi predicted coding region															1			1					2
822.146	hypothetical protein																			1	1			2
824.146	conserved hypothetical protein											1		1										2
827.146	conserved hypothetical protein							1			1													2
849.146	C4 zinc finger domain protein, DksA/TraR family		1											1										2
853.146	hypothetical protein																1		1					2
875.146	conserved hypothetical protein				1			1																2
880.146	conserved hypothetical protein	1								1														2
882.146	hypothetical protein																	1	1					2
901.146	phosphate ABC transporter, periplasmic phosphate-binding protein				1										1									2
917.146	B. burgdorferi predicted coding region																	1	1					2
918.146	hypothetical protein																1					1		2
921.146	conserved hypothetical protein																	1	1					2
932.146	hypothetical protein					1				1														2
941.146	hypothetical protein				1			1																2
942.146	conserved hypothetical protein																1				1			2
950.146	hypothetical protein											1		1										2
955.146	hypothetical protein	1			1																			2
959.146	hypothetical protein				1																	1		2
963.146	hypothetical protein										1			1										2
966.146	hypothetical protein																	1	1					2
967.146	protein p23, pseudogene	1		1																				2
976.146	conserved hypothetical protein																			1		1		2
977.146	hypothetical protein															1		1						2
981.146	B. burgdorferi predicted coding region																	1	1					2
994.146	S-adenosylmethionine:tRNA ribosyltransferase-isomerase															1					1			2
998.146	conserved hypothetical protein			1																			1	2
1002.15	hypothetical protein																	1	1					2
1005.15	hypothetical protein						1		1															2
1010.15	hypothetical protein				1			1																2
1013.15	BBC01	1					1																	2
1027.15	hypothetical protein											1		1										2
1030.15	hypothetical protein																			1	1			2
1032.15	hypothetical protein															1			1					2
1037.15	hypothetical protein																			1	1			2
1038.15	hypothetical protein											1		1										2
1040.15	conserved hypothetical protein																1			1				2
1043.15	conserved hypothetical protein														1	1								2
1044.15	outer membrane protein P13																	1	1					2
1047.15	hypothetical protein											1		1										2
1060.15	hypothetical protein										1												1	2
1074.15	hypothetical protein																1	1						2
1081.15	borrelia family of unknown function	1								1														2
1083.15	conserved hypothetical protein																			1	1			2
1088.15	hypothetical protein								1			1												2
1096.15	hypothetical protein										1			1										2
1103.15	hypothetical protein				1			1																2
1138.15	hypothetical protein																			1	1			2
1153.15	hypothetical protein																			1	1			2
1169.15	hypothetical protein						1					1												2
1171.15	hypothetical protein																			1	1			2
1195.15	conserved hypothetical protein					1				1														2
1206.15	hypothetical protein							1															1	2
1207.15	conserved hypothetical protein																1				1			2
1209.15	hypothetical protein																			1	1			2
1235.15	hypothetical protein																		1	1				2
1240.15	PF-32 protein	1								1														2
1252.15	hypothetical protein							1											1					2
1257.15	polyphosphate kinase																				1	1		2
1262.15	hypothetical protein																1			1				2
1268.15	hypothetical protein					1				1														2
1280.15	hypothetical protein										1			1										2
1281.15	conserved hypothetical protein																	1	1					2
1291.15	conserved hypothetical protein															1		1						2
1295.15	cytochrome B				1			1																2
1302.15	conserved hypothetical protein				1	1																		2
1308.15	hypothetical protein																	1	1					2
1315.15	hypothetical protein																			1	1			2
1330.15	conserved hypothetical protein					1	1																	2
1336.15	BdrP																1	1						2
1339.15	hypothetical protein																			1		1		2
1342.15	Erf family protein		1																			1		2
1351.15	hypothetical protein														1							1		2
1354.15	conserved hypothetical protein	1							1															2
1374.15	hypothetical protein							1	1															2
1375.15	conserved hypothetical protein																			1	1			2
1386.15	conserved hypothetical protein				1			1																2
1391.15	hypothetical protein																1					1		2
1400.15	RecName: Full=membrane protein ;							1							1									2
1408.15	putative membrane protein								1					1										2
1412.15	conserved hypothetical protein							1							1									2
1422.15	type I restriction enzyme r protein		1									1												2
1425.15	ribosomal protein S4										1	1												2
1437.15	hypothetical protein								1					1										2
1442.15	hypothetical protein																		1	1				2
1447.15	basic membrane protein B																			1	1			2
1453.15	conserved hypothetical protein																	1	1					2
1456.15	hypothetical protein																1						1	2
1465.15	hypothetical protein								1														1	2
1476.15	BBC01																	1				1		2
1481.15	hypothetical protein																			1		1		2
1498.15	conserved hypothetical protein	1		1																				2
1501.15	hypothetical protein										1			1										2
1508.15	hypothetical protein																			1			1	2
281.146	hypothetical protein									1														1
905.146	conserved hypothetical protein																	1						1
1061.15	hypothetical protein										1													1
1492.15	hypothetical protein																			1				1
