# Supplementary material for: Inter- and intra-specific pan-genomes of Borrelia burgdorferi sensu lato: genome stability and adaptive radiation
Source: BMC Genomics. 2013 Oct 10;14:693. doi: 10.1186/1471-2164-14-693 (PMC3833655; doi:10.1186/1471-2164-14-693)
Supplement: Additional file 6: Table S5 — Species-specific ORFs. [file 1471-2164-14-693-S6.xlsx]

## Sheet: Sheet1
Mongodin et al
Supplementary Table 5
B.burgdorferi sensu stricto					B.afzelii		B.garinii
Uniquely Present		Uniquely Absent		Uniquely Present	Uniquely Absent		Uniquely Present		Uniquely Absent
conserved hypothetical protein	BBU118A_D20	conserved hypothetical protein	gbbdn127_ORFD00023	None	hypothetical protein	BGAFAR04_0259	hypothetical protein	BGAFAR04_K0019	Erp protein	BBU118A_L39
conserved hypothetical protein	BBU118A_D16	conserved hypothetical protein	BGAPBR_H0019				hypothetical protein	BGAFAR04_E0025	lipoprotein OspE variant	BBU118A_Q40
hypothetical protein	BBU118A_B18	conserved hypothetical protein	BSPA14S_H0036				hypothetical protein	BGAFAR04_C0010	putative lipoprotein	BBU118A_0878
transcription elongation protein NusA	Bbu156a_0053						hypothetical protein	BGAFAR04_K0003	Erp24 protein	Bbu156a_X40
transcription elongation protein NusA	Bbu156a_0053						hypothetical protein	BGAFAR04_E0029	hypothetical protein	Bbu156a_L39
conserved hypothetical protein	Bbu156a_D05						hypothetical protein	BGAFAR04_K0010	ErpQ protein	BBU64B_N0030
conserved hypothetical protein	Bbu156a_D03						hypothetical protein	BGAFAR04_Ab0084	putative lipoprotein	BBU64B_F0009
conserved hypothetical protein	Bbu156a_F01						hypothetical protein	BGAFAR04_E0012	rev protein	BBU64B_V0027
conserved hypothetical protein	BBU29805_D15						hypothetical protein	BGAFAR04_E0024	putative lipoprotein	BBU72A_0871
conserved hypothetical protein	BBU29805_A02						hypothetical protein	BGAFAR04_E0021	Erp protein	BBU94A_W39
hypothetical protein	BBU64B_D0020						hypothetical protein	BGAFAR04_K0004	outer surface protein E	BBU94A_M40
conserved hypothetical protein	BBU64B_F0001						hypothetical protein	BGAFAR04_0558	Erp protein	BBUBOL26_X42
conserved hypothetical protein	BBU64B_D0019						hypothetical protein	BGAFAR04_K0007	ErpQ protein	BBUBOL26_N42
hypothetical protein	BBU64B_D0022						hypothetical protein	BGAFAR04_K0017	Borrelia burgdorferi REV protein	BBUBOL26_NA29
conserved hypothetical protein	BBU64B_D0017						conserved hypothetical protein	BGAFAR04_K0018	lipoprotein OspE variant	BBUCA112A_Q0039
hypothetical protein	BBU72A_D0032						conserved hypothetical protein	BGAFAR04_E0027	BppA	gbbdn127_ORFI00053
hypothetical protein	BBU72A_D0021						hypothetical protein	BGAFAR04_E0013	ErpQ	gbbdn127_ORFL00007
conserved hypothetical protein	BBU72A_A0002						hypothetical protein	BGAFAR04_K0012	Erp48 protein	gbbdn127_ORFP00021
hypothetical protein	BBU72A_B0020						hypothetical protein	BGAFAR04_K0005	Erp26 protein	gbbdn127_ORFH00033
conserved hypothetical protein	BBU72A_D0025						hypothetical protein	BGAFAR04_0686	conserved hypothetical protein	JD1_main_0889
hypothetical protein	BBU72A_D0029						hypothetical protein	BGAFAR04_K0035	ErpM	BbuJD1_L40
conserved hypothetical protein	BBU72A_D0028						hypothetical protein	BGAFAR04_C0024	ElpB2	BbuJD1_N45
hypothetical protein	BBU94A_D27						hypothetical protein	BGAFAR04_E0034	Erp26 protein	BbuN40_Q42
conserved hypothetical protein	BBU94A_D26						hypothetical protein	BGAFAR04_B0019	TM2 domain protein	BBUWI9123_V0024
conserved hypothetical protein	BBU94A_A02						hypothetical protein	BGAFAR04_E0002	ErpQ protein	BBUWI9123_M0040
hypothetical protein	BBU94A_D22						hypothetical protein	BGAFAR04_K0011	putative lipoprotein	BbuZS7_0875
hypothetical protein	BBU94A_B18						hypothetical protein	BGAFAR04_K0032	ErpQ protein	BbuZS7_N43
conserved hypothetical protein	BBU94A_D21						hypothetical protein	BGAFAR04_E0019	Erp43 protein	BSPA14S_PA0065
conserved hypothetical protein	BBUCA112A_D0023						hypothetical protein	BGAFAR04_K0015	TM2 domain protein	BSV1_R46
hypothetical protein	BBUCA112A_D0024						adenine specific DNA methyltransferase	BGAFAR04_E0022	conserved hypothetical protein	BSV1_0767
conserved hypothetical protein	BBUCA112A_D0026						hypothetical protein	BGAPBR_E0027	hypothetical protein	BSV1_R38
hypothetical protein	BBUCA112A_D0027						hypothetical protein	BGAPBR_D0016	Erp25 protein	BVAVS116_O0009
hypothetical protein	BBUCA112A_D0030						hypothetical protein	BGAPBR_K0017
hypothetical protein	BBUCA112A_D0019						hypothetical protein	BGAPBR_I0015
conserved hypothetical protein	gbbjd1_ORFZ10273						hypothetical protein	BGAPBR_E0049
hypothetical protein	BbuN40_D31						hypothetical protein	BGAPBR_0494
conserved hypothetical protein	BB_E0040						hypothetical protein	BGAPBR_A0005
hypothetical protein	BB_D0031						hypothetical protein	BGAPBR_D0004
conserved hypothetical protein	BB_F06						hypothetical protein	BGAPBR_K0012
conserved hypothetical protein	BBUWI9123_F0001						hypothetical protein	BGAPBR_K0008
conserved hypothetical protein	BBUWI9123_A0002						hypothetical protein	BGAPBR_I0014
conserved hypothetical protein	BBUWI9123_F0002						hypothetical protein	BGAPBR_D0013
hypothetical protein	BBUWI9123_D0014						hypothetical protein	BGAPBR_0139
conserved hypothetical protein	BBUWI9123_D0013						hypothetical protein	BGAPBR_K0010
hypothetical protein	BbuZS7_B18						hypothetical protein	BGAPBR_E0043
conserved hypothetical protein	BbuZS7_E23						hypothetical protein	BGAPBR_E0042
							hypothetical protein	BGAPBR_D0015
							hypothetical protein	BGAPBR_0435
							hypothetical protein	BGAPBR_K0005
							hypothetical protein	BGAPBR_K0025
							hypothetical protein	BGAPBR_E0034
							hypothetical protein	BGAPBR_0434
							hypothetical protein	BGAPBR_K0024
							hypothetical protein	BGAPBR_A0057
							hypothetical protein	BGAPBR_D0014
							hypothetical protein	BGAPBR_K0006
							hypothetical protein	BGAPBR_D0017
							hypothetical protein	BGAPBR_Q0058
							hypothetical protein	BGAPBR_K0016
							hypothetical protein	BGAPBR_E0025
							hypothetical protein	BGAPBR_B0021
							hypothetical protein	BGAPBR_E0026
							hypothetical protein	BGAPBR_E0037
							hypothetical protein	BGAPBR_E0029
							hypothetical protein	BGAPBR_K0014
							hypothetical protein	BGAPBR_E0041
							hypothetical protein	BGAPBR_E0051
							hypothetical protein	BGAPBR_E0039
							hypothetical protein	BGAPBR_K0023
