# Supplementary material for: Inter- and intra-specific pan-genomes of Borrelia burgdorferi sensu lato: genome stability and adaptive radiation
Source: BMC Genomics. 2013 Oct 10;14:693. doi: 10.1186/1471-2164-14-693 (PMC3833655; doi:10.1186/1471-2164-14-693)
Supplement: Additional file 7: Table S6 — K A , K S , and K A /K S values of individual ORFs for both within- and between-species comparisons. [file 1471-2164-14-693-S7.xlsx]

## Sheet: KaKs
CP26								LP54								Main Chromosome
Within Species				Between Species				Within Species				Between Species				Within Species				Between Species
ORF	Ka	Ks	Ka/Ks	Ka	Ks	Ka/Ks		ORF	Ka	Ks	Ka/Ks	Ka	Ks	Ka/Ks		ORF	Ka	Ks	Ka/Ks	Ka	Ks	Ka/Ks
BBB01	0.00238929	0.0238964	0.0999851	0.0212625	0.195925	0.108524		BBA01	0.000669231	0.00378077	0.177009	0.03231	0.23084	0.139967		BB0001	0.00446667	0.0121222	0.368469	0.01605	0.06535	0.245601
BBB02	0.00354286	0.0153607	0.230644	0.0430333	0.24335	0.176837		BBA03	0.000446154	0.0129962	0.0343297	0.053375	0.387425	0.137769		BB0002	0.000861111	0.0125111	0.0688277	0.0133917	0.271833	0.0492643
BBB03	0.00132143	0.0233	0.0567137	0.01562	0.2055	0.0760097		BBA04	0.00163462	0.00213846	0.764388	NaN	NaN	NaN		BB0003	0.00218636	0.00137727	1.58746	0.0508375	0.0247125	2.05716
BBB04	0.00102143	0.0251321	0.0406423	0.01268	0.33017	0.0384045		BBA05	0.000567857	0.00145	0.391626	0.050075	0.215025	0.23288		BB0004	0.00134091	0.00506364	0.264811	0.01708	0.18234	0.0936712
BBB05	0.000539286	0.00611429	0.0882009	0.0191	0.19267	0.0991332		BBA07	0.00873214	0.05795	0.150684	0.03818	0.17744	0.215171		BB0005	0.00168333	0.0112333	0.149852	0.00805	0.2259	0.0356352
BBB06	0.00207143	0.0130571	0.158643	0.01907	0.16433	0.116047		BBA08	0	0.000735714	0	0.01588	0.16784	0.0946139		BB0006	0.0002	0.00877083	0.0228029	0.00861667	0.1882	0.0457846
BBB07	0.00115	0.0150821	0.0762491	0.01384	0.2174	0.0636614		BBA09	0.00105714	0.00841071	0.12569	0.02128	0.24793	0.0858307		BB0007	0.000783333	0.00574583	0.136331	0.01305	0.171714	0.0759983
BBB08	0.0103607	0.022025	0.470407	0.05215	0.2385	0.218658		BBA10	0.00220357	0.00888214	0.24809	0.02317	0.24619	0.0941143		BB0008	0	0.00497917	0	0.00486429	0.111157	0.0437604
BBB09	0.000971429	0.0224643	0.0432432	0.02075	0.20061	0.103435		BBA11	0.000410714	0.00278929	0.147247	0.04769	0.27772	0.17172		BB0009	0.000925	0.00365833	0.252847	0.0155214	0.140736	0.110288
BBB10	0.00435357	0.0166571	0.261364	0.04102	0.3832	0.107046		BBA12	0.00275	0.00547143	0.502611	0.039725	0.140588	0.282564		BB0010	0.000391667	0.0065	0.0602564	0.0130857	0.0963643	0.135794
BBB11	0.00248214	0.0360321	0.0688869	0.02408	0.95755	0.0251475		BBA13	0.000314286	0.0135821	0.0231396	0.03425	0.2292	0.149433		BB0011	0.0002	0.00448333	0.0446097	0.0109857	0.165464	0.0663933
BBB12	0.002175	0.0176357	0.123329	0.02094	0.71008	0.0294896		BBA14	0.000153571	0.00127857	0.120112	0.0263625	0.20355	0.129514		BB0012	0.00149167	0.00578333	0.257925	0.0141214	0.1556	0.0907547
BBB13	0.00273214	0.0401857	0.0679879	0.0411375	0.688125	0.059782		BBA15	0.00292143	0.0106643	0.273945	0.055675	0.2308	0.241226		BB0013	0.00145	0.00607083	0.238847	0.0302429	0.11695	0.258596
BBB14	0.00259286	0.03215	0.0806487	0.0259875	0.252213	0.103038		BBA16	0.00203571	0.00643929	0.31614	NaN	NaN	NaN		BB0014	0.000475	0.00285833	0.166181	0.0125429	0.141236	0.088808
BBB16	0.00165	0.021125	0.0781065	0.02635	0.23812	0.110658		BBA18	0.00100714	0.00417143	0.241438	0.03166	0.24039	0.131703		BB0015	0.0001625	0.0117458	0.0138347	0.00451429	0.172414	0.0261828
BBB17	0.00281071	0.0230036	0.122186	0.02317	0.23259	0.0996173		BBA19	0.000589286	0.00857143	0.06875	0.01749	0.22177	0.0788655		BB0016	0.00249167	0.00627083	0.397342	0.0159786	0.160714	0.0994222
BBB18	0.00336071	0.0227107	0.147979	0.01529	0.20544	0.0744256		BBA20	0.000128571	0.00811786	0.0158381	0.00853	0.29412	0.0290018		BB0017	0.0013625	0.0143375	0.0950305	0.00861429	0.168393	0.0511559
BBB19	0.0624583	0.236546	0.264043	0.0720875	0.292888	0.246127		BBA21	0.000489286	0.00525714	0.0930707	0.01464	0.30557	0.0479105		BB0018	0.000895833	0.0153958	0.0581867	0.0133714	0.224921	0.0594493
BBB22	0.00240714	0.0406429	0.0592267	0.01196	0.22659	0.0527826		BBA22	0.00841429	0	Inf	NaN	NaN	NaN		BB0019	0.00148333	0.0118708	0.124956	0.0256857	0.171714	0.149584
BBB23	0.00201429	0.0204964	0.098275	0.01987	0.30626	0.0648795		BBA23	0.00488571	0.00837143	0.583618	0.034825	0.236775	0.147081		BB0020	0.000620833	0.00770833	0.0805405	0.0142571	0.197543	0.0721724
BBB24	0.000517857	0.00785	0.0659691	0.03594	0.15972	0.225019		BBA24	0.0632583	0.226833	0.278876	NaN	NaN	NaN		BB0021	0.006425	0.0089375	0.718881	0.0392929	0.0761786	0.515799
BBB25	0.000807143	0.00713571	0.113113	0.01116	0.20413	0.054671		BBA25	0.00202857	0.00460714	0.44031	NaN	NaN	NaN		BB0022	9.58333e-05	0.0099125	0.00966793	0.00437143	0.16285	0.0268433
BBB26	0.00136429	0.0123571	0.110405	0.0284	0.18232	0.15577		BBA30	0.00204286	0.014725	0.138734	0.05449	0.25879	0.210557		BB0023	0.000879167	0.0172708	0.0509047	0.0180143	0.164786	0.109319
BBB27	0.00173571	0.00261429	0.663934	0.03211	0.15057	0.213256		BBA31	0.000564286	0.007775	0.0725769	0.01991	0.28304	0.0703434		BB0024	0.0043875	0.00568333	0.771994	0.0235643	0.165279	0.142573
BBB28	0.00295714	0.00688929	0.429238	0.02448	0.16257	0.150581		BBA32	0.0008	0	Inf	NaN	NaN	NaN		BB0025	0	0.005725	0	0.00645714	0.132821	0.0486152
BBB29	0.000221429	0.00714643	0.0309845	0.00878	0.21895	0.0401005		BBA33	0.00396071	0.0131786	0.300542	0.05815	0.26615	0.218486		BB0026	0.00278333	0.00840833	0.331021	0.0170429	0.161207	0.10572
								BBA34	0.00141071	0.00365	0.386497	0.04357	0.23763	0.183352		BB0027	0.00055	0.0015	0.366667	0.0111714	0.10875	0.102726
								BBA36	0.00428214	0.00385357	1.11121	NaN	NaN	NaN		BB0028	0.0011875	0.010425	0.113909	0.01875	0.150864	0.124284
								BBA37	0.00320357	0.0126964	0.252321	0.053475	0.241975	0.220994		BB0029	0.000929167	0.00656667	0.141497	0.0187214	0.109857	0.170416
								BBA38	0.000489286	0.00286786	0.17061	0.02791	0.22721	0.122838		BB0030	0.00108333	0.0014375	0.753623	0.0165143	0.146664	0.112599
								BBA39	0.00139286	0.0119036	0.117012	NaN	NaN	NaN		BB0031	0.0005	0.00920833	0.0542986	0.0104071	0.172321	0.0603938
								BBA40	0.000732143	0.009875	0.0741411	0.02505	0.239913	0.104413		BB0032	0.00209167	0.0110667	0.189006	0.0176071	0.15625	0.112686
								BBA41	0.000378571	0.00454286	0.0833333	0.0129	0.19801	0.0651482		BB0033	0.0001125	0.0114708	0.00980748	0.00617857	0.18495	0.0334067
								BBA42	0.000517857	0.00246429	0.210145	NaN	NaN	NaN		BB0034	0.000891667	0.00474167	0.188049	0.0319714	0.212057	0.150768
								BBA43	0.000246429	0.00948214	0.0259887	0.04181	0.18419	0.226994		BB0035	0.000331818	0.0105136	0.0315607	0.00797143	0.170757	0.0466828
								BBA44	0.00322857	0.00145357	2.22113	NaN	NaN	NaN		BB0036	0.000420833	0.00808333	0.0520619	0.00402857	0.149657	0.0269187
								BBA45	0.00045	0.00319286	0.14094	0.0336	0.203725	0.164928		BB0037	0.0026875	0.022625	0.118785	0.0177429	0.220914	0.0803156
								BBA46	0.0015	0.003975	0.377358	0.03948	0.21622	0.182592		BB0038	0.00124091	0.00810909	0.153027	0.0145357	0.192636	0.075457
								BBA47	0.000117857	0.00293214	0.0401949	0.01214	0.15169	0.0800316		BB0039	0.000433333	0.00525417	0.0824742	0.0173286	0.180986	0.0957455
								BBA48	0.000664286	0.00158929	0.417978	0.0285667	0.213717	0.133666		BB0040	0.00105417	0.000525	2.00794	0.0137357	0.104971	0.130852
								BBA49	0.000267857	0.00198929	0.13465	NaN	NaN	NaN		BB0042	0	0.00234167	0	0.00338571	0.16475	0.0205506
								BBA50	0.00085	0.00325714	0.260965	NaN	NaN	NaN		BB0043	0.00185417	0.012125	0.152921	0.032775	0.1221	0.268428
								BBA51	0.00134286	0.0149964	0.0895451	0.02344	0.21978	0.106652		BB0044	0.000425	0	Inf	0.0133571	0.10735	0.124426
								BBA52	0.00102308	0.00869231	0.117699	NaN	NaN	NaN		BB0045	0.00102917	0.00945417	0.108859	0.0174571	0.139729	0.124936
								BBA53	0.000596429	0.00101429	0.588028	0.0553	0.12235	0.451982		BB0046	0.00206667	0.0063625	0.32482	0.00736429	0.19405	0.0379505
								BBA54	0.0017	0.00103571	1.64138	0.0491	0.15675	0.313238		BB0047	0.000320833	0.0135875	0.0236124	0.0159643	0.109379	0.145954
								BBA55	0.00127143	0.00240357	0.528975	0.04085	0.343433	0.118946		BB0048	0.00647083	0	Inf	0.02505	0	Inf
								BBA56	0.000735714	0.003675	0.200194	0.0459	0.28675	0.16007		BB0050	0.00165833	0.0050625	0.327572	0.0255786	0.138786	0.184303
								BBA57	0.00155	0.00256429	0.604457	NaN	NaN	NaN		BB0051	0.0013	0.005475	0.237443	0.0321	0.103043	0.311521
								BBA58	0.00110357	0	Inf	NaN	NaN	NaN		BB0052	0.000808333	0.0045375	0.178145	0.0292643	0.226557	0.12917
								BBA59	0.00150714	0.00123214	1.22319	NaN	NaN	NaN		BB0053	8.33333e-05	0.008725	0.0095511	0.0104143	0.142264	0.0732038
								BBA60	0.0023	0.00143214	1.60599	NaN	NaN	NaN		BB0054	0.00015	0.0162833	0.00921187	0.0241214	0.125714	0.191875
								BBA61	0.000621429	0.00443214	0.14021	0.0519	0.2834	0.183133		BB0055	0.00035	0.00704583	0.0496747	0.0107286	0.183714	0.0583981
								BBA62	0.000439286	0.00156786	0.280182	NaN	NaN	NaN		BB0056	0.00117917	0.00721667	0.163395	0.0144357	0.222771	0.0648006
								BBA64	0.00147857	0.000971429	1.52206	NaN	NaN	NaN		BB0057	0.0001	0.00752083	0.0132964	0.00357857	0.165743	0.0215911
								BBA65	0.000235714	0.00249286	0.0945559	0.0662125	0.250225	0.264612		BB0058	0.000675	0.00463333	0.145683	0.0108714	0.164836	0.0659531
								BBA66	0.00433571	0.0115	0.377019	NaN	NaN	NaN		BB0059	0.000904167	0.00748333	0.120824	0.00382143	0.109636	0.0348557
								BBA68	0.00386786	0.00515357	0.75052	NaN	NaN	NaN		BB0060	0.00177917	0.00605833	0.293673	0.0168357	0.100271	0.167901
								BBA69	0.00262143	0.00479286	0.546945	NaN	NaN	NaN		BB0061	0.00225	0.0138042	0.162994	0.0185071	0.212464	0.0871071
								BBA70	0.002	0.0102	0.196078	NaN	NaN	NaN		BB0062	0.0027875	0.0120542	0.231248	0.0257286	0.134607	0.191138
								BBA71	0.00438214	0.00384286	1.14033	NaN	NaN	NaN		BB0063	0.00172917	0.0158125	0.109354	0.0183	0.168207	0.108794
								BBA73	0.00296538	0.00365769	0.810726	NaN	NaN	NaN		BB0064	0.000929167	0.00494583	0.187869	0.0200286	0.17925	0.111735
								BBA74	0.000661538	0.00855	0.0773729	0.02235	0.173633	0.12872		BB0065	0.00135417	0.00640417	0.211451	0.0180714	0.206586	0.0874767
								BBA76	0.00147083	0.0083875	0.17536	0.02533	0.19456	0.130191		BB0066	0.00289583	0.0195083	0.148441	0.0229429	0.113457	0.202216
								BBA0078	0.00252692	0.00261538	0.966176	NaN	NaN	NaN		BB0067	0.00163333	0.0116625	0.14005	0.0200571	0.190686	0.105184
																BB0068	0.000533333	0.00280417	0.190193	0.0148429	0.114171	0.130005
																BB0069	0.000404167	0.00230833	0.17509	0.01285	0.150814	0.0852041
																BB0070	0.0002375	0.00225	0.105556	0.00581429	0.127357	0.0456534
																BB0071	0.000966667	0.00229583	0.421053	0.0241714	0.0918643	0.263121
																BB0072	0.000854167	0.003225	0.264858	0.0197429	0.137621	0.143458
																BB0073	0.0003375	0.00660833	0.0510719	0.0285357	0.109121	0.261504
																BB0074	0.00542917	0.00144583	3.75504	0.0370071	0.01475	2.50896
																BB0075	0.00125	0.00466667	0.267857	0.0196143	0.140843	0.139264
																BB0076	0.0009	0.00409583	0.219736	0.0119786	0.1336	0.08966
																BB0077	0.00283636	0.00985455	0.287823	0.0195929	0.105164	0.186307
																BB0078	0.00152917	0.00192917	0.792657	0.0277857	0.0493857	0.562627
																BB0080	0	0.001975	0	0.00760714	0.185271	0.0410594
																BB0081	0.00201818	0.0141545	0.142582	0.0131429	0.109193	0.120364
																BB0082	0.00212917	0.0100917	0.210983	0.0223571	0.150879	0.14818
																BB0083	0	0.012	0	0.00496429	0.158457	0.0313289
																BB0084	0.000725	0.0105292	0.0688564	0.0126929	0.201779	0.0629049
																BB0085	0.00260417	0.002975	0.87535	0.0368929	0.134043	0.275232
																BB0086	3.33333e-05	0.00481667	0.00692042	0.00862857	0.184007	0.0468926
																BB0087	0.0002875	0.00915	0.0314208	0.00759286	0.172964	0.0438984
																BB0088	0.0003625	0.0113917	0.0318215	0.00555714	0.184521	0.0301165
																BB0089	0.0004125	0.00184167	0.223982	0.0142286	0.151057	0.0941933
																BB0090	0	0.001425	0	0.00131429	0.16675	0.00788177
																BB0091	0.000372727	0.00872273	0.0427306	0.0105286	0.151921	0.0693027
																BB0092	0.0001625	0.00394167	0.0412262	0.0129286	0.0988571	0.13078
																BB0093	0	0.0048875	0	0.00320714	0.198421	0.0161633
																BB0094	0.000204167	0.00455833	0.0447898	0.00754286	0.225686	0.033422
																BB0095	0.00330833	0.00162917	2.03069	0.0210286	0.130879	0.160672
																BB0096	0.000704167	0.00334583	0.210461	0.0205643	0.134371	0.153041
																BB0097	0	0.001175	0	0.0102714	0.219121	0.0468755
																BB0098	0.00120833	0.00715833	0.168801	0.0199571	0.1456	0.137068
																BB0099	0.000633333	0.00712083	0.0889409	0.0142429	0.1747	0.0815275
																BB0100	0.00127083	0.0122667	0.103601	0.0254357	0.191321	0.132948
																BB0101	0.000533333	0.0093125	0.0572707	0.00912143	0.131836	0.0691878
																BB0102	0.0040625	0.0196125	0.207138	0.062225	0.132862	0.468341
																BB0103	0.0002625	0.00735	0.0357143	0.00764286	0.172893	0.0442057
																BB0104	0.000408333	0.0163125	0.0250319	0.00605	0.195993	0.0308685
																BB0105	0.000841667	0.002	0.420833	0.00756429	0.18555	0.0407668
																BB0106	0.000263636	0.00178636	0.147583	0.0221714	0.142393	0.155706
																BB0107	0.0022	0.00613333	0.358696	0.0134143	0.208257	0.0644121
																BB0108	0	0.00362917	0	0.0088	0.151014	0.0582726
																BB0109	0.000579167	0.00605417	0.0956641	0.0161643	0.188129	0.0859215
																BB0110	0.000458333	0.0020125	0.227743	0.0167429	0.119221	0.140435
																BB0111	0	0.0061125	0	0.0046	0.155336	0.0296133
																BB0112	0.000108333	0.0112875	0.00959764	0.0148143	0.128807	0.115011
																BB0113	0.000666667	0.00390833	0.170576	0.00405	0.11845	0.0341916
																BB0114	0.000368182	0.00785909	0.0468479	0.0127286	0.169379	0.0751487
																BB0115	0.003325	0.00216667	1.53462	0.0196929	0.126914	0.155167
																BB0116	0.000341667	0.00979583	0.0348788	0.0174429	0.215207	0.0810515
																BB0117	0.0039625	0.0105125	0.376932	0.0157786	0.145964	0.108099
																BB0118	0.0038125	0.0117875	0.323436	0.0202929	0.165007	0.122982
																BB0119	0.000295833	0.0064875	0.0456005	0.0130643	0.158843	0.0822466
																BB0120	0.00455833	0.0172458	0.264315	0.0223286	0.14425	0.154791
																BB0121	0.00229583	0.0302958	0.0757805	0.0189214	0.141514	0.133707
																BB0122	0.00645417	0.0492125	0.131149	0.0164214	0.209093	0.0785365
																BB0123	0.000431818	0.0480955	0.00897836	0.00215	0.172108	0.0124921
																BB0124	0.00297083	0.013375	0.222118	0.01855	0.0979083	0.189463
																BB0125	0.00226364	0.0134864	0.167846	0.0144071	0.310364	0.0464201
																BB0126	0.00365417	0.0174375	0.209558	0.0145	0.150971	0.0960447
																BB0127	0.00144167	0.0177625	0.0811635	0.00862857	0.1313	0.0657165
																BB0128	0.00115417	0.0165375	0.0697909	0.0164714	0.0969571	0.169884
																BB0129	0.00103333	0.00725833	0.142365	0.0179571	0.145907	0.123072
																BB0130	0.0003625	0.00487917	0.0742955	0.0254429	0.166079	0.153198
																BB0131	0.000783333	0.0113958	0.0687386	0.0121571	0.189686	0.064091
																BB0132	0.00055	0.00587917	0.0935507	0.00601429	0.143093	0.0420306
																BB0133	0	0.001375	0	0.00432857	0.109821	0.0394146
																BB0134	0.000783333	0.0034375	0.227879	0.011625	0.128817	0.0902445
																BB0135	0.000116667	0.006375	0.0183007	0.00871429	0.16665	0.0522909
																BB0136	0.00109583	0.00687917	0.159297	0.01215	0.188693	0.0643904
																BB0137	0.000445833	0.00814167	0.0547595	0.0125214	0.169114	0.0740412
																BB0138	0.00327083	0.0089125	0.366994	0.00845	0.1048	0.0806298
																BB0139	0.00249583	0.00197917	1.26105	0.025	0.1488	0.168011
																BB0140	0.000920833	0.00645833	0.142581	0.0123643	0.173771	0.0711526
																BB0141	0.0013375	0.00435417	0.307177	0.02245	0.167829	0.133767
																BB0142	0.000820833	0.0130708	0.0627989	0.01395	0.191657	0.0727862
																BB0143	0.00504167	0.0274208	0.183863	0.0231125	0.136412	0.169431
																BB0144	0.00189167	0.0414542	0.0456327	0.0110333	0.189392	0.0582567
																BB0145	0	0.0105458	0	0.00809286	0.229964	0.0351918
																BB0146	0.000233333	0.0020875	0.111776	0.0109857	0.196729	0.055842
																BB0147	0.00045	0.0070375	0.0639432	0.00304286	0.192793	0.015783
																BB0149	0.000208333	0.00975833	0.0213493	0.00962143	0.207836	0.0462934
																BB0151	0.000866667	0.0131	0.0661578	0.00942143	0.193821	0.0486088
																BB0152	0.00101667	0.00362917	0.280138	0.01145	0.298833	0.0383157
																BB0153	0.000179167	0.00139167	0.128743	0.0177071	0.175921	0.100654
																BB0154	0.00045	0.00718636	0.0626186	0.00532143	0.18265	0.0291346
																BB0155	9.16667e-05	0.00485417	0.0188841	0.0107	0.151457	0.070647
																BB0156	0.002575	2.5e-05	103	0.0281	0.103392	0.271782
																BB0157	0	0.0013875	0	0.0184571	0.127314	0.144973
																BB0158	0.00448333	0.0110167	0.406959	0.01435	0.02265	0.633554
																BB0159	0.00234167	0.00378333	0.618943	0.0230286	0.166164	0.138589
																BB0160	0.000433333	0.00442083	0.0980207	0.0174786	0.175571	0.0995525
																BB0161	0.0001	0.00401667	0.0248963	0.007125	0.153533	0.0464069
																BB0162	0	0	NA	0.00424286	0.142057	0.0298673
																BB0163	0.00124167	0.0124458	0.0997657	0.0141929	0.140186	0.101243
																BB0164	0.000490909	0.00197727	0.248276	0.0157286	0.143143	0.10988
																BB0165	0.000754545	0.00857727	0.0879703	0.0160571	0.21465	0.0748062
																BB0166	0.000945455	0.00538182	0.175676	0.015525	0.14695	0.105648
																BB0167	0.000363636	0.000318182	1.14286	0.018525	0.123858	0.149566
																BB0168	0.00118333	0.00208889	0.566489	0.00628333	0.127642	0.0492263
																BB0169	0.00028	0.01474	0.0189959	0.000821429	0.110364	0.00744288
																BB0170	0.001275	0.0119	0.107143	0.0141286	0.178843	0.0789999
																BB0171	0.00204583	0.0162917	0.125575	0.0145833	0.138625	0.1052
																BB0172	0.00175	0.0130625	0.133971	0.0104357	0.130486	0.0799759
																BB0173	0.000375	0.005075	0.0738916	0.00622143	0.141236	0.04405
																BB0174	0.000670833	0.0016625	0.403509	0.0157643	0.160029	0.0985092
																BB0175	0	0.00978333	0	0.00335714	0.160314	0.020941
																BB0176	0.000208333	0.0209417	0.00994827	0.00300714	0.175179	0.0171662
																BB0177	0.00237917	0.00512083	0.464605	0.0175143	0.120086	0.145848
																BB0178	0.000575	0.018975	0.030303	0.00585	0.194457	0.0300837
																BB0179	0.000291667	0.0126125	0.0231252	0.011	0.202657	0.0542789
																BB0180	0	0.00177083	0	0.0209143	0.100164	0.2088
																BB0181	0.000275	0.00304583	0.0902873	0.00982857	0.157879	0.062254
																BB0182	0.000495833	0.00779583	0.0636024	0.00972143	0.176829	0.0549766
																BB0183	0	0.0011125	0	0.00684286	0.111057	0.0616156
																BB0184	0	0	NA	0.0112929	0.191743	0.0588958
																BB0185	0.0002375	0.00151667	0.156593	0.0293857	0.172514	0.170338
																BB0186	0.0011625	0.00244583	0.475298	0.0133357	0.15805	0.0843766
																BB0187	0.0007	0.003425	0.20438	0.0123714	0.157679	0.0784598
																BB0188	0.000325	0.004475	0.0726257	0.00619286	0.145621	0.0425271
																BB0189	0.000608333	0.000741667	0.820225	0.00544286	0.0860286	0.063268
																BB0190	0.000204167	0.00449167	0.0454545	0.00344286	0.13355	0.0257795
																BB0192	0.0015625	0.0034125	0.457875	0.0263083	0.171433	0.153461
																BB0193	0.00125	0.00492917	0.253593	0.0269	0.143393	0.187597
																BB0194	0.000916667	0.0145917	0.0628212	0.0166071	0.194786	0.0852585
																BB0195	0.000633333	0.00712917	0.0888369	0.00796429	0.151243	0.0526589
																BB0196	0.000154545	0.0166591	0.00927694	0.00735714	0.212336	0.0346486
																BB0197	0.00202083	0.0122083	0.165529	0.0184929	0.175021	0.105661
																BB0198	0.000470833	0.0120792	0.038979	0.00367143	0.167986	0.0218556
																BB0199	0.00225417	0.0084625	0.266371	0.0268071	0.116993	0.229135
																BB0200	0.00169583	0.0087875	0.192982	0.011225	0.25225	0.0444995
																BB0201	0.00180417	0.0153958	0.117185	0.0155643	0.226229	0.0687989
																BB0202	0.000125	0.00821667	0.015213	0.00846429	0.161307	0.0524731
																BB0203	0.000116667	0.00837917	0.0139234	0.00802857	0.164229	0.0488866
																BB0204	0	0.003925	0	0.00615	0.176971	0.0347514
																BB0205	0.000625	0.00747917	0.0835655	0.0167286	0.159021	0.105197
																BB0206	0.000541667	0.00666667	0.08125	0.0174929	0.2021	0.0865555
																BB0207	0.00180417	0.00385	0.468615	0.0103929	0.14555	0.071404
																BB0208	0.000883333	0.00717083	0.123184	0.0212643	0.11015	0.193048
																BB0209	0	0.00483333	0	0.00612857	0.144543	0.0423997
																BB0210	0.00251	0.015465	0.162302	0.03395	0.203	0.167241
																BB0211	0.000854167	0.00722083	0.118292	0.0162143	0.126064	0.128619
																BB0212	0.0012	0.00126667	0.947368	0.0271917	0.0980417	0.277348
																BB0213	0.00117727	0.00904545	0.130151	0.0209667	0.174817	0.119935
																BB0214	0.000115	0.00225	0.0511111	0.0105667	0.12025	0.0878725
																BB0215	0.000428571	0.00766429	0.055918	0.00579167	0.117108	0.0494556
																BB0216	0.000390909	0.000259091	1.50877	0.0109286	0.142636	0.0766188
																BB0217	0.00149545	0.0175909	0.0850129	0.0123786	0.155793	0.0794553
																BB0218	0.001525	0.066125	0.0230624	0.006125	0.233092	0.0262772
																BB0219	0	0.00745417	0	0.00266667	0.186567	0.0142934
																BB0220	0.000804167	0.0114042	0.0705152	0.00853571	0.169593	0.0503306
																BB0221	0.000308333	0.0055	0.0560606	0.0120286	0.1179	0.102024
																BB0222	0.000745833	0.000945833	0.788546	0.0158571	0.1637	0.0968671
																BB0223	0.0015	0.000790909	1.89655	0.0149	0.0578	0.257785
																BB0224	0.00396818	0.00200909	1.97511	0.0268	0.032	0.8375
																BB0225	0.000979167	0.0216458	0.0452358	0.0107714	0.126429	0.0851977
																BB0226	0.000358333	0.00544583	0.0657995	0.00988571	0.18055	0.0547533
																BB0227	0.00170909	0.00331818	0.515068	0.0216143	0.1049	0.206047
																BB0228	0.000995833	0.0084625	0.117676	0.0133214	0.163914	0.0812707
																BB0229	0.00289583	0.0122958	0.235513	0.0109571	0.10425	0.105104
																BB0230	0.000591667	0.00482917	0.122519	0.00465714	0.155036	0.0300392
																BB0231	0.000404167	0.011125	0.0363296	0.00302143	0.129593	0.0233148
																BB0232	0.000477273	0.0155273	0.0307377	0.0051	0.157043	0.0324752
																BB0233	0	0.0104409	0	0.00144286	0.0603643	0.0239025
																BB0234	0.00106818	0.00791364	0.13498	0.0314357	0.204871	0.153441
																BB0235	0.000645833	0.00469583	0.137533	0.01095	0.175836	0.062274
																BB0236	0.000820833	0.0334167	0.0245636	0.00844286	0.209136	0.0403702
																BB0237	0.00255417	0.0077	0.33171	0.0190571	0.156593	0.121699
																BB0238	0.000354167	0.00553333	0.064006	0.0154214	0.137357	0.112272
																BB0239	0	0.0080125	0	0.00678571	0.163307	0.0415519
																BB0240	0	0.00735909	0	0.0112	0.172321	0.0649948
																BB0241	3.75e-05	0.00860833	0.00435624	0.0105071	0.174071	0.0603611
																BB0242	0	0.00215833	0	0.02355	0.0104	2.26442
																BB0243	0.000466667	0.00802083	0.0581818	0.0120357	0.179436	0.0670754
																BB0244	0.000125	0.00489167	0.0255537	0.015925	0.176367	0.0902948
																BB0245	9.58333e-05	0.00178333	0.0537383	0.0107071	0.226521	0.0472677
																BB0246	0.00112917	0.00658333	0.171519	0.00542857	0.19095	0.0284293
																BB0247	0.000191667	0.00665417	0.028804	0.0101667	0.115492	0.0880294
																BB0248	0.00177727	0.00974091	0.182455	0.0117643	0.129529	0.0908239
																BB0249	0.000395833	0.00610833	0.0648022	0.0140333	0.133383	0.105211
																BB0250	0.000704167	0.00075	0.938889	0.0114286	0.152243	0.075068
																BB0251	0.0033375	0.0225625	0.147922	0.0123643	0.138943	0.0889883
																BB0252	0.00065	0.00677917	0.095882	0.01195	0.12635	0.0945786
																BB0253	0.000270833	0.00673333	0.0402228	0.00666429	0.156271	0.0426456
																BB0254	0.00119583	0.00574167	0.208273	0.0151357	0.1233	0.122755
																BB0255	5.83333e-05	0.000479167	0.121739	0.0137714	0.152464	0.0903256
																BB0256	0	0	NA	1.42857e-05	0.239857	5.95593e-05
																BB0257	0.0016125	0.00535	0.301402	0.0110786	0.159614	0.0694084
																BB0258	0.00055	0.00455833	0.120658	0.0189929	0.144814	0.131153
																BB0259	0.0005125	0.0055	0.0931818	0.0147071	0.17425	0.0844025
																BB0260	0.00194167	0.0067125	0.289261	0.0296857	0.120957	0.245423
																BB0261	0.000158333	0.00425833	0.037182	0.0124417	0.1169	0.10643
																BB0262	0.0006	0.00388333	0.154506	0.01412	0.26718	0.0528483
																BB0263	0.000120833	0.0013	0.0929487	0.0230571	0.129657	0.177832
																BB0264	0.000283333	0.0109875	0.0257869	0.0109786	0.179643	0.0611133
																BB0265	0.0003125	0.00767917	0.0406945	0.00814286	0.147507	0.0552031
																BB0266	0.0030125	0.00522083	0.577015	0.022625	0.2147	0.10538
																BB0267	0.000495833	0.007325	0.0676906	0.00972857	0.176957	0.054977
																BB0268	0.0014	0.00532917	0.262705	0.0312786	0.15275	0.20477
																BB0269	5.83333e-05	0.00335417	0.0173913	0.00250714	0.180621	0.0138807
																BB0270	0	0.00611667	0	0.00107143	0.153286	0.00698975
																BB0271	0.000475	0.00352083	0.134911	0.00657143	0.178236	0.0368693
																BB0272	0.000841667	0.00425417	0.197845	0.00892143	0.100864	0.0884498
																BB0273	0.00134167	0.00729583	0.183895	0.00991429	0.106271	0.0932921
																BB0274	0.000420833	0.0201708	0.0208635	0.0108143	0.132757	0.0814592
																BB0275	0.000620833	0.0170042	0.0365107	0.00750714	0.124786	0.0601603
																BB0276	0.00515833	0.0112833	0.457164	0.0273786	0.0923571	0.296442
																BB0277	0.000320833	0.0121	0.0265152	0.00347143	0.151629	0.0228943
																BB0278	0	0.00354167	0	0.000421429	0.161986	0.00260164
																BB0279	0.000383333	0.0105667	0.0362776	0.00404286	0.223564	0.0180836
																BB0280	0	0.0108333	0	0.00867143	0.233307	0.0371674
																BB0281	0.0003125	0.00393333	0.0794492	0.00501429	0.157986	0.0317389
																BB0282	0	0.001075	0	0.0125286	0.06215	0.201586
																BB0283	0.0005875	0.0180417	0.0325635	0.00472143	0.188143	0.0250949
																BB0284	0.000445833	0.00565	0.0789086	0.0239857	0.150907	0.158944
																BB0285	0.00233333	0.00613333	0.380435	0.0200429	0.134936	0.148536
																BB0286	0.00129167	0.012675	0.101907	0.0085	0.0981071	0.08664
																BB0287	0.00230833	0.00439583	0.525118	0.0256357	0.127021	0.201822
																BB0288	0.0001625	0.00968333	0.0167814	0.00704286	0.209436	0.0336278
																BB0289	0.00168333	0.0152542	0.110352	0.0132429	0.159386	0.0830869
																BB0290	5.41667e-05	0.00564167	0.00960118	0	0.104486	0
																BB0291	0.0001	0.008225	0.0121581	0.00328571	0.140779	0.0233396
																BB0292	0.000791667	0.0195042	0.0405896	0.0254357	0.1108	0.229564
																BB0293	0.0001125	0.00629583	0.017869	0.00402143	0.170957	0.023523
																BB0294	0.0015125	0.0057625	0.262473	0.015875	0.136758	0.116081
																BB0295	0.000629167	0.0111292	0.0565331	0.00506429	0.135079	0.0374914
																BB0296	9.58333e-05	0.0132417	0.00723726	0.00284286	0.113986	0.0249405
																BB0297	0.00200833	0.0143292	0.140157	0.0192786	0.246629	0.0781684
																BB0298	0.000141667	0.0187167	0.00756901	0.00923571	0.158136	0.0584037
																BB0299	0.000458333	0.0200417	0.022869	0.00326429	0.22225	0.0146874
																BB0300	8.33333e-05	0.00489583	0.0170213	0.00166429	0.176829	0.00941186
																BB0301	0.000220833	0.00111667	0.197761	0.0131071	0.0961929	0.136259
																BB0302	0.000808333	0.0140833	0.0573964	0.00671429	0.197621	0.0339755
																BB0303	0	0.00875	0	0.00664286	0.200943	0.0330584
																BB0304	0.000533333	0.008425	0.0633037	0.0115071	0.156236	0.0736524
																BB0305	0.0003875	0.00235833	0.164311	0.0126	0.191121	0.0659267
																BB0306	0.000979167	0.008625	0.113527	0.0147357	0.145829	0.101048
																BB0307	0.00144583	0.0184792	0.0782413	0.0180214	0.224871	0.080141
																BB0308	0.0005375	0.00975	0.0551282	0.0196786	0.157529	0.124921
																BB0309	0.0002	0.0118667	0.0168539	0.00960714	0.1677	0.0572877
																BB0311	0.000125	0.00214583	0.0582524	0.0120643	0.157843	0.0764323
																BB0312	0.0001	0.00557917	0.0179238	0.0111	0.188407	0.058915
																BB0313	0.000295833	0.0085	0.0348039	0.0141357	0.261371	0.0540829
																BB0314	0.0011125	0.00260417	0.4272	0.0129	0.161507	0.0798726
																BB0315	0.000208333	0.00162083	0.128535	0.0337929	0.143814	0.234976
																BB0316	0.0006	0.00475833	0.126095	0.0158571	0.1692	0.0937183
																BB0317	0.00136667	0.00975	0.140171	0.0135714	0.211914	0.0640421
																BB0318	0.000375	0.008725	0.0429799	0.00944286	0.134271	0.0703266
																BB0319	0.0003125	0.0073125	0.042735	0.0168786	0.223386	0.075558
																BB0321	0.00159583	0	Inf	0.0184	0.0162	1.1358
																BB0322	0.0011625	0.00739583	0.157183	0.0188071	0.190421	0.0987659
																BB0323	0.0002375	0.0063375	0.0374753	0.0131429	0.181936	0.072239
																BB0324	0.000545455	0.00982273	0.0555298	0.01665	0.231114	0.0720423
																BB0325	0.000618182	0.00744545	0.0830281	0.00632857	0.184193	0.0343584
																BB0326	0.000183333	0.00268333	0.068323	0.0168071	0.173343	0.096959
																BB0327	6.25e-05	0.00400417	0.0156087	0.0123214	0.170371	0.072321
																BB0328	0.00289167	0.0235958	0.12255	0.0168357	0.175886	0.0957196
																BB0329	0.00100833	0.0116958	0.086213	0.0148	0.199207	0.0742945
																BB0330	0.000845833	0.0086	0.0983527	0.0150214	0.201729	0.0744636
																BB0331	0.00843182	0	Inf	0.01115	0	Inf
																BB0332	0.0017875	0.0447375	0.0399553	0.0103643	0.210293	0.049285
																BB0333	0.000245833	0.011175	0.0219985	0.00661667	0.156308	0.0423309
																BB0334	0.000291667	0.00408333	0.0714286	0.00565	0.127458	0.0443282
																BB0335	5.41667e-05	0.0085875	0.00630762	0.00455	0.169817	0.0267936
																BB0336	0.000375	0.00592083	0.0633357	0.0100786	0.19155	0.0526159
																BB0337	0.000895455	0.0107864	0.0830173	0.00615714	0.168657	0.0365069
																BB0338	0.000272727	0.0213909	0.0127497	0.00372857	0.149807	0.0248891
																BB0339	0.000363636	0.00384091	0.0946746	0.00881667	0.127692	0.0690465
																BB0340	0.000929167	0.0451125	0.0205967	0.0196357	0.189643	0.10354
																BB0341	0.001	0.0106208	0.0941546	0.0155071	0.181636	0.085375
																BB0342	0.003	0.0408625	0.0734169	0.00823571	0.208186	0.0395595
																BB0343	0.00706667	0.0124292	0.568555	0.0220214	0.1098	0.200559
																BB0344	0.00432917	0.0340208	0.12725	0.0176214	0.1341	0.131405
																BB0345	0.000891667	0.00844167	0.105627	0.0187429	0.155364	0.120638
																BB0346	0	0.0038625	0	0.0081	0.152229	0.0532095
																BB0347	0.000808333	0.00204167	0.395918	0.0204643	0.131957	0.155083
																BB0348	0.0014875	0.0323792	0.04594	0.00692143	0.175814	0.0393678
																BB0349	0.000941667	0.00315417	0.298547	0.03245	0.102871	0.315442
																BB0350	0.000629167	0.01305	0.048212	0.00792857	0.115286	0.0687732
																BB0351	0.0004125	0.00589167	0.0700141	0.00840714	0.1428	0.0588735
																BB0352	0.00139167	0.0088875	0.156587	0.02075	0.131686	0.157572
																BB0353	0.000354167	0.00658333	0.0537975	0.0183	0.149807	0.122157
																BB0354	0.000870833	0.00360417	0.241618	0.0199143	0.175029	0.113777
																BB0355	0.000233333	0.0042375	0.0550639	0.00367857	0.0939786	0.0391427
																BB0357	0.00152917	0.00352083	0.43432	0.01095	0.0584786	0.187248
																BB0358	0.0030625	0.00857083	0.357316	0.0207	0.122579	0.168871
																BB0359	0.000595833	0.01205	0.0494467	0.0094	0.164043	0.0573021
																BB0360	0.00669583	0.0222333	0.301162	0.0396786	0.130686	0.303618
																BB0361	0.0009625	0.0190667	0.0504808	0.0112143	0.141264	0.0793851
																BB0362	0.0011	0.00763333	0.144105	0.0138714	0.143171	0.0968868
																BB0363	0.00153333	0.00309167	0.495957	0.0160357	0.0994071	0.161314
																BB0364	0	0.00943333	0	0.00872857	0.127907	0.0682415
																BB0365	0.002	0.0101042	0.197938	0.02475	0.199643	0.123971
																BB0366	0.0013875	0.012375	0.112121	0.00961429	0.166143	0.0578676
																BB0367	0.000183333	0.00655	0.0279898	0.0165071	0.109864	0.15025
																BB0368	0.00280833	0.0155042	0.181134	0.01765	0.17455	0.101117
																BB0369	0.00227083	0.0116708	0.194573	0.0183857	0.179629	0.102354
																BB0370	0.00137083	0.0102167	0.134176	0.0168214	0.203021	0.0828554
																BB0371	0.000270833	0.0036	0.0752315	0.00885	0.200814	0.0440706
																BB0372	0.000325	0.0126792	0.0256326	0.00915	0.175557	0.0521198
																BB0373	0.000983333	0.00125	0.786667	0.0138786	0.0923786	0.150236
																BB0374	0.0006625	0.00471667	0.140459	0.00975714	0.148421	0.0657394
																BB0375	0.000395833	0.00225417	0.175601	0.0130929	0.124271	0.105357
																BB0376	0.000445833	0.0105792	0.0421426	0.00988571	0.170014	0.0581464
																BB0377	0	0.00115	0	0.00667857	0.14445	0.0462345
																BB0378	0.00217083	0.00189167	1.14758	0.0321071	0.124093	0.258735
																BB0379	0.000129167	0.00205417	0.0628803	0.0137429	0.163664	0.0839698
																BB0380	0.000454167	0.010575	0.0429472	0.00577857	0.185743	0.0311106
																BB0381	0.000333333	0.00845833	0.0394089	0.00457143	0.179107	0.0255234
																BB0382	0.0021125	0.000970833	2.17597	0.0318429	0.227164	0.140175
																BB0383	0.0005875	0.00399167	0.147182	0.0243857	0.224014	0.108858
																BB0384	0.000370833	0.00245833	0.150847	0.0197643	0.211764	0.0933315
																BB0385	0.000118182	0.00186364	0.0634146	0.0194643	0.135014	0.144165
																BB0386	0.000116667	0.000425	0.27451	0.00508571	0.137957	0.0368645
																BB0387	0.000141667	0.00685833	0.0206561	0	0.1316	0
																BB0388	0.000425	0.00445833	0.0953271	0.00361429	0.188957	0.0191275
																BB0389	0.000275	0.015515	0.0177248	0.00377857	0.17815	0.0212101
																BB0390	0.00198333	0.00978333	0.202726	0.0127357	0.116707	0.109125
																BB0391	0.000858333	0.0226375	0.0379164	0.0133571	0.116136	0.115013
																BB0392	0.0007875	0.01655	0.0475831	0.00685	0.107264	0.063861
																BB0393	0.0006125	0.010175	0.0601966	0.00604286	0.145629	0.041495
																BB0394	0.000491667	0.0177917	0.0276347	0.00662857	0.15515	0.0427236
																BB0395	0	0.00162917	0	0.00394286	0.0994214	0.039658
																BB0396	0.000713636	0	Inf	0.000571429	0.123014	0.00464522
																BB0397	0.0006	0.0035875	0.167247	0.00572143	0.1478	0.0387106
																BB0398	0.0031125	0.0103917	0.299519	0.0129786	0.202579	0.0640669
																BB0399	0.00337917	0.0130125	0.259686	0.0313833	0.132483	0.236885
																BB0400	0.00142083	0.020375	0.0697342	0.0134429	0.178714	0.0752198
																BB0401	0.000941667	0.0188625	0.0499227	0.0130929	0.180121	0.0726891
																BB0402	0.00112083	0.00939583	0.11929	0.0125357	0.18495	0.0677789
																BB0403	0.00105417	0.0153667	0.0686009	0.014	0.143021	0.0978874
																BB0404	0.000720833	0.00350833	0.205463	0.061	0.0672143	0.907545
																BB0405	8.75e-05	0.00415833	0.0210421	0.0157286	0.169543	0.0927705
																BB0406	0.002025	0.00339583	0.596319	0.0203429	0.167886	0.121171
																BB0407	0.000470833	0.0022125	0.212806	0.0177571	0.183179	0.096939
																BB0408	0.0015625	0.0126542	0.123477	0.0136286	0.215043	0.0633761
																BB0409	0.004025	0.00387083	1.03983	0.0259429	0.102014	0.254306
																BB0411	0.000654167	0.00508333	0.128689	0.0120429	0.114814	0.10489
																BB0412	0.0001625	0.00717083	0.0226612	0.0173357	0.08925	0.194238
																BB0413	0.00135	0.00498333	0.270903	0.02585	0.170179	0.151899
																BB0414	0.000120833	0.00670833	0.0180124	0.00844286	0.168214	0.0501911
																BB0415	0.0003875	0.00385	0.100649	0.0160286	0.144357	0.111034
																BB0416	0.00144167	0.00567917	0.253852	0.0118786	0.123257	0.0963723
																BB0417	0.000854167	0.003925	0.217622	0.0159	0.197271	0.0805996
																BB0418	0.000854167	0.00724167	0.117952	0.0219571	0.174393	0.125906
																BB0419	0.00367083	0.0205375	0.178738	0.0128286	0.189329	0.0677582
																BB0420	0.0023875	0.0150958	0.158156	0.0223643	0.146564	0.15259
																BB0421	0.00259583	0.0170833	0.151951	0.0292571	0.21875	0.133747
																BB0422	0.00170417	0.0215417	0.0791103	0.020125	0.155567	0.129366
																BB0426	0.00285417	0.0006	4.75694	0.0146786	0.269236	0.0545194
																BB0427	0.0011875	0.0124917	0.0950634	0.0155214	0.193457	0.0802319
																BB0428	0.000370833	0.0058375	0.0635261	0.01555	0.132007	0.117797
																BB0429	0.00015	0.00138333	0.108434	0.00356429	0.136579	0.026097
																BB0430	0.0003375	0.002275	0.148352	0.01305	0.170929	0.0763477
																BB0431	0.000870833	0.004225	0.206114	0.00860714	0.242564	0.035484
																BB0432	0.000818182	0.00110909	0.737705	0.0185143	0.1594	0.11615
																BB0434	0.00107083	0.0082875	0.129211	0.0163143	0.262714	0.062099
																BB0435	0.000229167	0.00804167	0.0284974	0.00636429	0.143714	0.0442843
																BB0436	0.000395833	0.00564167	0.0701625	0.00622143	0.180629	0.0344432
																BB0437	0.0006125	0.0018875	0.324503	0.0126	0.1713	0.0735552
																BB0438	0.000829167	0.0173292	0.047848	0.0142071	0.233879	0.0607458
																BB0439	0.00682083	0.0439	0.155372	0.0216167	0.207183	0.104336
																BB0440	0	0.00121667	0	0.00539167	0.183675	0.0293544
																BB0441	0.00186667	0.00882083	0.21162	0.0300786	0.180536	0.166607
																BB0442	0.00122917	0.00525417	0.233941	0.0196643	0.14515	0.135476
																BB0443	0.001475	0.00480417	0.307025	0.01195	0.166243	0.0718828
																BB0444	0.000295833	0.00527917	0.0560379	0.0110214	0.272436	0.0404552
																BB0445	0.000375	0.0113875	0.0329308	0.00567857	0.171557	0.0331002
																BB0446	0.00115	0.00629583	0.18266	0.0110571	0.160164	0.0690363
																BB0447	0.0005125	0.00579583	0.0884256	0.00587143	0.139786	0.0420031
																BB0448	0.002675	0.000783333	3.41489	0.015875	0.219138	0.0724431
																BB0449	0	0.001125	0	0.02256	0.14739	0.153063
																BB0450	0.0008875	0.00391667	0.226596	0.0129286	0.164514	0.0785863
																BB0451	0.00114583	0.00540833	0.211864	0.0118357	0.15825	0.0747912
																BB0452	0	0	NA	0.01495	0.130014	0.114987
																BB0453	0.00045	0.00397083	0.113326	0.0259786	0.149286	0.174019
																BB0454	0.000229167	0.00349167	0.0656325	0.0128357	0.173329	0.0740542
																BB0455	0.0012375	0.00182917	0.676538	0.0192571	0.135364	0.142262
																BB0456	0.0013375	0.0118125	0.113228	0.0268857	0.129586	0.207474
																BB0457	0.00095	0.0113875	0.0834248	0.0131	0.174	0.0752874
																BB0458	0.000879167	0.0041875	0.20995	0.00652857	0.16765	0.0389417
																BB0459	0.000170833	0.00569583	0.0299927	0.0152071	0.163864	0.0928033
																BB0460	6.66667e-05	0.000695833	0.0958084	0.0356143	0.128464	0.277231
																BB0461	0.00107083	0.00997917	0.107307	0.0173786	0.156786	0.110843
																BB0462	0.0005625	0	Inf	0.00820714	0.11185	0.0733763
																BB0463	0.000408333	0.00350833	0.11639	0.0123071	0.22055	0.0558021
																BB0464	0.000225	0.00694583	0.0323935	0.0123214	0.108229	0.113846
																BB0465	7.08333e-05	0.00112083	0.063197	0.0155071	0.137186	0.113038
																BB0466	0.000841667	0.00494167	0.17032	0.00776429	0.164914	0.0470807
																BB0467	0.00135833	0.004025	0.337474	0.0176643	0.164286	0.107522
																BB0468	0.00109167	0.00797083	0.136958	0.0175786	0.151093	0.116343
																BB0469	0.000433333	0.00415	0.104418	0.0157	0.138721	0.113176
																BB0470	0.00744167	0.0177958	0.418169	0.0193875	0.107438	0.180454
																BB0471	0.00142917	0.00762083	0.187534	0.0153571	0.186557	0.0823187
																BB0472	0.000125	0.0115292	0.0108421	0.0104714	0.218486	0.0479273
																BB0473	7.5e-05	0.00239583	0.0313043	0.0131071	0.186529	0.0702688
																BB0475	0.0014	0.0013625	1.02752	0.0307	0.135121	0.227203
																BB0476	0	0.00449583	0	0.00156429	0.150464	0.0103964
																BB0477	0	0.00106667	0	0.000614286	0.0658071	0.00933464
																BB0478	0.000258333	0.0071375	0.0361938	0.00479286	0.11435	0.0419139
																BB0479	0.000254167	0.00469167	0.0541741	0.00687857	0.158186	0.0434842
																BB0480	0	0.0037625	0	0.00370714	0.123771	0.0299515
																BB0481	5.83333e-05	0.00850833	0.00685602	0.00402857	0.133657	0.0301411
																BB0482	0.000183333	0.00529583	0.0346184	0.000342857	0.0959786	0.00357223
																BB0483	0	0.00842083	0	0.00527143	0.0998857	0.0527746
																BB0484	0.00110417	0.01955	0.0564791	0.01285	0.1765	0.0728045
																BB0485	0.000129167	0.0026375	0.0489731	0.00307143	0.149521	0.0205417
																BB0486	0.0008375	0.00281667	0.297337	0.00194286	0.07785	0.0249564
																BB0487	0	0	NA	0.00434286	0.0795714	0.0545781
																BB0488	0.00175	0.016625	0.105263	0.00150714	0.188614	0.00799061
																BB0489	0.000183333	0.0073375	0.0249858	0.00492143	0.0926357	0.0531267
																BB0490	0.0001	0.00857083	0.0116675	0.00509286	0.1073	0.0474637
																BB0491	0	0.0035375	0	0.0024	0.0841143	0.0285326
																BB0492	0.00262083	0.00233333	1.12321	0.0115571	0.0932714	0.123909
																BB0493	0.0002	0.0100042	0.0199917	0.00862857	0.133257	0.0647513
																BB0494	0.0015875	0.0081125	0.195686	0.0114286	0.105164	0.108674
																BB0495	0.000725	0.0068375	0.106033	0.00345714	0.160436	0.0215485
																BB0496	0.00211667	0.00661667	0.319899	0.00890714	0.0858929	0.103701
																BB0497	0.00152083	0.0170042	0.0894389	0.0125214	0.175443	0.0713704
																BB0498	0.000986364	0.0272273	0.036227	0.00413571	0.191779	0.021565
																BB0499	0	0.00145	0	0.00827143	0.0830429	0.0996043
																BB0500	0.0008	0.00393333	0.20339	0.00468571	0.135157	0.0346686
																BB0501	0	0.0110292	0	0.000442857	0.137221	0.00322732
																BB0502	0.00102917	0.0222333	0.0462894	0.00807857	0.142343	0.0567543
																BB0503	0.00115	0.00529167	0.217323	0.00998571	0.105471	0.094677
																BB0504	0.0002	0.017475	0.0114449	0.00282857	0.167179	0.0169195
																BB0505	0.00172917	0.0214292	0.0806922	0.00752143	0.184464	0.0407744
																BB0506	0.00169583	0.0050875	0.333333	0.01415	0.156136	0.0906263
																BB0507	0.0002125	0.0022125	0.0960452	0.0120786	0.1278	0.0945115
																BB0508	0.00045	0.00467917	0.096171	0.0175214	0.178443	0.0981907
																BB0509	0.00169583	0.00472917	0.35859	0.01965	0.172814	0.113706
																BB0511	0.001925	0.00114583	1.68	0.0222357	0.0627571	0.354314
																BB0512	0.00146667	0.0137625	0.10657	0.0145214	0.134329	0.108104
																BB0513	0.00168333	0.0110167	0.152799	0.0145	0.174364	0.0831592
																BB0514	0.00120909	0.0102909	0.117491	0.0167571	0.197986	0.0846381
																BB0515	0.00035	0.00419091	0.0835141	0.0153	0.186171	0.0821823
																BB0516	0.00333333	0.00228333	1.45985	0.0350714	0.0131929	2.65836
																BB0517	0.0002	0.0033375	0.0599251	0.00920714	0.183614	0.0501439
																BB0518	2.5e-05	0.0102542	0.00243803	0.00208571	0.143043	0.014581
																BB0519	0	0.0108458	0	0.00541429	0.122436	0.0442215
																BB0522	0.000533333	0.0024	0.222222	0.0525714	0.0293143	1.79337
																BB0524	0.000533333	0.0024375	0.218803	0.01883	0.17164	0.109706
																BB0525	0.000483333	0.00154583	0.312668	0.00635714	0.126207	0.0503707
																BB0526	0.0012125	0.00340417	0.356181	0.0285929	0.150286	0.190257
																BB0527	0.0008375	0.00137917	0.607251	0.0260571	0.235064	0.110851
																BB0528	0.000370833	0.00397083	0.0933893	0.0170714	0.139829	0.122088
																BB0530	0.00159583	0.00235833	0.676678	0.0551857	0.0196357	2.81048
																BB0531	0.00125833	0.00243333	0.517123	0.01085	0.111193	0.0975782
																BB0532	0.000729167	0.00510833	0.142741	0.0229643	0.0745286	0.308127
																BB0533	0.00162083	0.00592083	0.273751	0.0215786	0.165921	0.130053
																BB0534	0.000495833	0.000279167	1.77612	0.0215714	0.171079	0.126091
																BB0535	0.00119583	0.0054375	0.219923	0.0204143	0.130871	0.155987
																BB0536	0.00234545	0.00723182	0.324324	0.0201857	0.172929	0.116729
																BB0537	0.000254167	0.0030875	0.0823212	0.0113071	0.174379	0.0648425
																BB0538	0.0016375	0	Inf	0.00840714	0.133057	0.0631845
																BB0539	0.000529167	0.00188333	0.280973	0.00595714	0.148771	0.0400423
																BB0540	0.000225	0.0121333	0.018544	0.00369286	0.151657	0.02435
																BB0542	0.000783333	0.0032875	0.238276	0.0167571	0.149943	0.111757
																BB0543	0.000531818	0.0128455	0.0414013	0.0156571	0.131093	0.119436
																BB0544	0.000166667	0.0136875	0.0121766	0.00935	0.233521	0.0400392
																BB0545	0.0020625	0.00899167	0.229379	0.0158214	0.159221	0.0993675
																BB0546	0.00075	0.0103667	0.0723473	NA	NA	NA
																BB0547	0.00111667	0.0070625	0.158112	0.0247714	0.0936071	0.264632
																BB0548	0.000691667	0.00337083	0.205192	0.0131714	0.136643	0.0963931
																BB0549	0.00309583	0.00702083	0.44095	0.03235	0.1393	0.232233
																BB0550	0	0.00384444	0	NA	NA	NA
																BB0551	0.0006625	0.0102417	0.0646867	0.00692857	0.0903714	0.0766677
																BB0552	0.000825	0.00962917	0.0856772	0.0193643	0.193907	0.0998637
																BB0553	0.00131818	0.00322273	0.409027	0.0239143	0.138693	0.172426
																BB0554	0.000766667	0.00565833	0.135493	0.0211643	0.217236	0.0974254
																BB0555	0.00055	0.0153792	0.0357627	0.0154714	0.123086	0.125696
																BB0556	0.000445833	0.00432917	0.102984	0.0112286	0.119736	0.093778
																BB0557	0	0.0024375	0	0.00259286	0.0902643	0.0287252
																BB0558	0.0002	0.00603333	0.0331492	0.0101857	0.139607	0.0729598
																BB0559	9.58333e-05	0.000416667	0.23	0.00502143	0.161136	0.0311627
																BB0560	5.41667e-05	0.00848333	0.00638507	0.00475	0.179321	0.0264887
																BB0561	0.00166667	0.014975	0.111297	0.00864286	0.154914	0.0557912
																BB0562	0.00142083	0.00697917	0.203582	0.0183833	0.159683	0.115124
																BB0563	0	0.00182917	0	0.01765	0.159571	0.110609
																BB0564	0.000854167	0.00761667	0.112144	0.0310857	0.120429	0.258126
																BB0565	0.000304167	0.00115417	0.263538	0.00896429	0.12955	0.0691956
																BB0566	0	0.0008125	0	0.00734286	0.101786	0.0721404
																BB0567	0.000895833	0.00943333	0.0949647	0.0162857	0.1883	0.0864881
																BB0568	8.75e-05	0.0071	0.0123239	0.00875	0.1696	0.051592
																BB0569	0.00045	0.004125	0.109091	0.00652857	0.17025	0.038347
																BB0570	0.00139583	0.0468083	0.0298202	0.00176429	0.140657	0.0125432
																BB0571	0.00166667	0.0129292	0.128908	0.00807143	0.166914	0.0483567
																BB0572	0.00255833	0.0254958	0.100343	0.00947857	0.139393	0.067999
																BB0573	0.00187917	0.0121875	0.154188	0.0161929	0.205421	0.0788275
																BB0574	0.00182083	0.015675	0.116162	0.0330214	0.147236	0.224276
																BB0575	3.33333e-05	0.005825	0.00572246	0.00709286	0.194	0.0365611
																BB0576	0.00432917	0.00455833	0.949726	0.0328857	0.106457	0.30891
																BB0577	0.000608333	0.0011125	0.546816	0.01055	0.0827071	0.127559
																BB0578	0.000866667	0.0042625	0.203324	0.0166857	0.135007	0.123591
																BB0579	0.000979167	0.0066625	0.146967	0.00721429	0.155421	0.0464176
																BB0580	0.0013	0.00149167	0.871508	0.0156	0.1178	0.132428
																BB0581	7.5e-05	0.0087125	0.00860832	0.0113714	0.188979	0.0601731
																BB0582	0.002225	0.00717083	0.310285	0.02805	0.160279	0.175008
																BB0583	7.5e-05	0.0084625	0.00886263	0.0127857	0.211714	0.0603914
																BB0584	0.0001125	0.005575	0.0201794	0.0184857	0.241886	0.0764233
																BB0585	0.00175833	0.00240417	0.731369	0.0313286	0.163829	0.191228
																BB0586	0.00133636	0.00465909	0.286829	0.0159143	0.132093	0.120478
																BB0587	0.0007	0.0127542	0.054884	0.0131571	0.129186	0.101847
																BB0588	0.00154583	0.00461667	0.334838	0.0305571	0.164779	0.185444
																BB0589	0.000940909	0.00889091	0.105828	0.0195	0.213	0.0915493
																BB0590	0.0004625	0.00367083	0.125993	0.0137857	0.101879	0.135315
																BB0591	0.0026875	0.003475	0.773381	0.0289571	0.119943	0.241424
																BB0592	0.000345455	0	Inf	0.0261643	0.115379	0.226769
																BB0593	0.0004125	0.00550417	0.0749432	0.0131	0.203364	0.0644164
																BB0594	0.00162083	0.00709583	0.22842	0.0211286	0.152657	0.138405
																BB0595	0.00259167	0.00697083	0.371787	0.0243286	0.15375	0.158235
																BB0596	0.00025	0.00652083	0.0383387	0.00943571	0.181164	0.0520837
																BB0597	0.000420833	0.00693333	0.0606971	0.0202786	0.154593	0.131174
																BB0598	0.0019875	0.0200125	0.0993129	0.0224	0.171214	0.13083
																BB0599	0.00182917	0.0193208	0.0946733	0.0148786	0.1832	0.0812149
																BB0600	0.00251667	0.00528333	0.476341	0.0246929	0.153086	0.161301
																BB0601	0.000116667	0.00715417	0.0163075	0.00763571	0.227786	0.0335215
																BB0602	0.000283333	0.00829167	0.0341709	0.009	0.219857	0.0409357
																BB0603	0.000516667	0.00794583	0.0650236	0.0153571	0.150664	0.10193
																BB0604	0.000279167	0.00469167	0.0595027	0.01285	0.143536	0.0895248
																BB0605	0.000795833	0.00639167	0.124511	0.0196286	0.1593	0.123218
																BB0606	0.000236364	0.00246818	0.0957643	0.00472143	0.201279	0.0234572
																BB0607	0.00111818	0.0157409	0.0710367	0.00995714	0.183586	0.054237
																BB0608	0.0044	0.0348417	0.126286	0.02035	0.215086	0.0946134
																BB0610	0.0015	0.00482727	0.310734	0.02935	0.161957	0.181221
																BB0611	0.000529167	0.004875	0.108547	0.00425714	0.1845	0.0230739
																BB0612	0.000375	0.00246667	0.152027	0.00434286	0.160771	0.0270126
																BB0613	0.0008	0.00584545	0.136858	0.00674167	0.2043	0.0329989
																BB0614	0.00409167	0.0026625	1.53678	0.0163	0.052675	0.309445
																BB0615	0.000116667	0.00465	0.0250896	0.00249	0.16775	0.0148435
																BB0616	0.00101667	0.00285	0.356725	0.0151429	0.116593	0.129878
																BB0617	0	0.000525	0	0.03285	0.0935917	0.350993
																BB0618	0.000805556	0.00102222	0.788043	0.0168667	0.157467	0.107113
																BB0619	0.000279167	0.00996667	0.02801	0.0120714	0.181321	0.0665747
																BB0620	0.0006875	0.004475	0.153631	0.0124786	0.197836	0.0630754
																BB0621	0.000570833	0.002375	0.240351	0.0170929	0.208293	0.0820617
																BB0622	0.00115	0.00857083	0.134176	0.0240714	0.220986	0.108928
																BB0623	0.00128333	0.0127833	0.100391	0.0155143	0.1535	0.10107
																BB0624	5e-05	0.00535417	0.00933852	0.0110357	0.135343	0.0815389
																BB0625	0.00150417	0.00436667	0.344466	0.0153214	0.150343	0.10191
																BB0626	0.000954167	0.00893333	0.10681	0.0157643	0.243343	0.0647822
																BB0627	0.001875	0.00460833	0.406872	0.0130286	0.133736	0.0974203
																BB0628	0.00055	0.00753333	0.0730088	0.0142929	0.112	0.127615
																BB0629	0.00143333	0.00538333	0.266254	0.0119929	0.155993	0.0768808
																BB0630	0.00169167	0.00371667	0.455157	0.0178286	0.191679	0.0930129
																BB0631	0.002365	0.000795	2.97484	0.0285333	0.06975	0.40908
																BB0632	0.000441667	0.00522917	0.0844622	0.0110786	0.136257	0.0813064
																BB0633	0.00114167	0.00665417	0.171572	0.0170571	0.124014	0.137542
																BB0634	0.00109167	0.002075	0.526104	0.0202071	0.0950429	0.212611
																BB0635	0.00244	0.02216	0.110108	0.0165	0.197017	0.0837493
																BB0636	0.000779167	0.014425	0.054015	0.00764286	0.192779	0.0396458
																BB0637	0.000745833	0.0046625	0.159964	0.0137929	0.262879	0.0524685
																BB0638	0.000191667	0.00420417	0.0455897	0.0149	0.210057	0.0709331
																BB0639	0.00125417	0.0135833	0.0923313	0.00970714	0.138671	0.070001
																BB0640	0.00124583	0.0111083	0.112153	0.00849286	0.138357	0.0613836
																BB0641	0.0003	0.00307083	0.0976934	0.00953571	0.167786	0.0568327
																BB0642	5.41667e-05	0.00330833	0.0163728	0.00416429	0.173929	0.0239425
																BB0643	0.000241667	0.00619583	0.0390047	0.00902143	0.196271	0.045964
																BB0644	7.91667e-05	0.0031875	0.0248366	0.0121857	0.152707	0.0797979
																BB0645	0.000533333	0.00964583	0.0552916	0.0137429	0.232629	0.0590764
																BB0646	0.000545833	0.00468333	0.116548	0.0184643	0.154307	0.119659
																BB0647	0	0.00258333	0	0.00669	0.1123	0.0595726
																BB0648	0.000591667	0.0082625	0.0716087	0.00830714	0.119443	0.0695491
																BB0649	0	0.00363333	0	0.000771429	0.129507	0.00595665
																BB0650	0	0.001525	0	0.00936429	0.207807	0.0450624
																BB0651	0	0.00838333	0	0.0100857	0.0912	0.110589
																BB0652	0.00113636	0.0102818	0.110522	0.00978571	0.164957	0.0593228
																BB0653	0.000695833	0.00477083	0.145852	0.0150929	0.115457	0.130723
																BB0654	0.0002375	0.006025	0.0394191	0.00682857	0.1683	0.0405738
																BB0655	0.000395833	0.0045625	0.086758	0.0149571	0.1797	0.083234
																BB0656	0.00199091	0.00276818	0.719212	0.0303143	0.167907	0.180542
																BB0657	0.001325	0.0129333	0.102448	0.0109929	0.162557	0.0676246
																BB0658	0.000520833	0.00539583	0.0965251	0.00544286	0.187221	0.0290718
																BB0659	0.00100833	0.0111833	0.0901639	0.01015	0.17505	0.0579834
																BB0660	0.000925	0.016025	0.0577223	0.0058	0.201579	0.0287729
																BB0661	0.0015	0.0100333	0.149502	0.01789	0.14235	0.125676
																BB0662	0.002465	0.001065	2.31455	0.0168429	0.118086	0.142632
																BB0663	0.00237273	0.00988636	0.24	0.0262357	0.174214	0.150595
																BB0664	0.000641667	0.0096125	0.0667534	0.0196929	0.134921	0.145958
																BB0665	0.00102083	0.00649583	0.157152	0.00415	0.0987333	0.0420324
																BB0666	0.00180417	0.0124625	0.144768	0.00944167	0.151467	0.0623349
																BB0667	0.00389167	0.00922083	0.422052	0.0276917	0.150125	0.184457
																BB0668	0	0.00937917	0	0.0054	0.184114	0.0293296
																BB0669	0.0009375	0.004325	0.216763	0.0172857	0.142786	0.121061
																BB0670	0.0016	0.003925	0.407643	0.0197714	0.130893	0.15105
																BB0671	0	0.00422083	0	0.00162857	0.198843	0.00819024
																BB0672	0	0.00177083	0	0.00102143	0.124514	0.0082033
																BB0673	0.0008625	0.00264167	0.326498	0.0264214	0.129171	0.204545
																BB0674	0.0005375	0.00445833	0.120561	0.00575	0.0782357	0.0734958
																BB0675	0.000395833	0.006375	0.0620915	0.00947143	0.147429	0.0642442
																BB0676	0.00197917	0.00932083	0.212338	0.0223643	0.166771	0.134101
																BB0677	0.000295833	0.00134583	0.219814	0.0159714	0.177836	0.08981
																BB0678	8.75e-05	0.00196667	0.0444915	0.0144429	0.196614	0.0734578
																BB0679	5.83333e-05	0.00454583	0.0128323	0.0110071	0.159414	0.0690474
																BB0680	0.0004	0.00524167	0.0763116	0.0161429	0.207221	0.0779015
																BB0681	0.0003125	0.00259583	0.120385	0.0138	0.196671	0.0701678
																BB0682	0.0008875	0.00762917	0.11633	0.0138929	0.18725	0.0741942
																BB0683	0.00121667	0.0121	0.100551	0.00985714	0.163707	0.0602121
																BB0684	0.00360833	0.0276917	0.130304	0.0203643	0.216871	0.0939003
																BB0685	0.0039125	0.0186125	0.210208	0.0164357	0.161743	0.101616
																BB0686	0.000633333	0.00875833	0.0723121	0.0139786	0.158821	0.0880144
																BB0687	0.0018875	0.005675	0.332599	0.0268571	0.189786	0.141513
																BB0688	0.00194167	0.00989583	0.196211	0.0263929	0.253393	0.104158
																BB0689	0.00443636	0.0181773	0.244061	0.0237357	0.111857	0.212197
																BB0690	0.000358333	0.0196917	0.0181972	0.0208571	0.15875	0.131384
																BB0691	0.0007125	0.0111042	0.0641651	0.0116643	0.233771	0.0498961
																BB0693	0.000183333	0.0112417	0.0163084	0.00400714	0.186171	0.0215239
																BB0694	0.000779167	0.011775	0.0661713	0.0126	0.16355	0.0770407
																BB0695	0.000875	0.00126667	0.690789	0.00895714	0.0519286	0.17249
																BB0696	0	0.014275	0	0.00317857	0.144093	0.0220592
																BB0697	0.001675	0.00627083	0.26711	0.02645	0.175736	0.15051
																BB0698	0.00135	0.0100833	0.133884	0.0123643	0.157586	0.0784607
																BB0699	0.00305417	0.01015	0.300903	0.0101	0.167207	0.0604041
																BB0701	0.000291667	0.0157542	0.0185136	0.0231929	0.155936	0.148733
																BB0702	0.000433333	0.003875	0.111828	0.0137	0.126521	0.108282
																BB0703	0	0.00995833	0	0.00339286	0.218136	0.0155539
																BB0704	0	0	NA	0.00355714	0.182314	0.019511
																BB0705	0	0.00885417	0	0.0105429	0.182807	0.057672
																BB0706	0.00184167	0.0046625	0.394996	0.0149929	0.157229	0.0953571
																BB0707	0.00168333	0.00445	0.378277	0.0179071	0.160114	0.11184
																BB0708	0.0004875	0.00292083	0.166904	0.0195143	0.151643	0.128686
																BB0709	0.0016	0.0173042	0.0924633	0.0135643	0.185729	0.0730328
																BB0710	0.00169583	0.0040375	0.420021	0.0189643	0.135414	0.140046
																BB0712	0.000141667	0.00432917	0.0327238	0.00597857	0.167664	0.035658
																BB0713	0.000270833	8.33333e-06	32.5	0.0115143	0.116036	0.0992305
																BB0714	0.000445833	0.00635417	0.0701639	0.00739286	0.133264	0.0554752
																BB0715	0	0.00908333	0	0.000514286	0.217164	0.00236819
																BB0716	0.000645833	0.00679583	0.0950337	0.00577857	0.170443	0.0339033
																BB0717	0.0010625	0.0026625	0.399061	0.0126357	0.25805	0.0489661
																BB0718	0.000275	0.0120667	0.0227901	0.00631429	0.217893	0.0289789
																BB0719	0.0006625	0.0128125	0.0517073	0.00656429	0.232536	0.0282292
																BB0720	0.000345455	0.0133273	0.0259209	0.00875	0.150429	0.0581671
																BB0721	0.00179167	0.0081375	0.220174	0.0182786	0.184579	0.0990287
																BB0722	0.00108333	0.00759583	0.142622	0.0155786	0.199114	0.0782393
																BB0723	0.00280417	0.0085875	0.326541	0.0178857	0.103193	0.173323
																BB0724	0.000245833	0.011575	0.0212383	0.00632857	0.153836	0.0411385
																BB0725	6.81818e-05	0.00643182	0.0106007	0.00250714	0.291971	0.00858695
																BB0726	0.000258333	0.0110333	0.0234139	0.00527143	0.218286	0.0241492
																BB0727	0.00015	0.00679167	0.0220859	0.00255	0.200257	0.0127336
																BB0728	0.00220417	0.00520417	0.423539	0.0147643	0.142386	0.103692
																BB0729	0.0002625	0.0125917	0.0208471	0.0173071	0.175914	0.098384
																BB0730	0.000677273	0.00322273	0.210155	0.0109786	0.172257	0.0637336
																BB0731	0.000129167	0.00409167	0.0315682	0.0120429	0.125157	0.0962219
																BB0732	0.000533333	0.0109167	0.048855	0.00795	0.141	0.056383
																BB0733	0.000208333	0.0034375	0.0606061	0.0140143	0.176779	0.0792759
																BB0734	0.000666667	0.0155083	0.0429876	0.0135143	0.307721	0.0439173
																BB0735	0.00269091	0.00541818	0.496644	0.0227143	0.182086	0.124745
																BB0737	0.00103636	0.00240909	0.430189	0.0131429	0.142421	0.0922815
																BB0738	0.00142083	0.0076875	0.184824	0.0151	0.157221	0.0960429
																BB0739	0.00319583	0.00984167	0.324725	0.0176	0.106	0.166038
																BB0740	0.002475	0.00978333	0.252981	0.0179	0.128621	0.139168
																BB0741	0.0001875	0.019475	0.00962773	0.00367857	0.136293	0.0269902
																BB0742	0.0005625	0.00994583	0.0565563	0.00802857	0.162964	0.0492658
																BB0743	0.00210417	0.0169292	0.124292	0.0227071	0.170279	0.133353
																BB0744	0.000666667	0.00299167	0.222841	0.01985	0.145725	0.136215
																BB0745	0.00124583	0.0113042	0.11021	0.00985	0.220914	0.0445874
																BB0746	6.81818e-05	0.00701364	0.00972132	0.0145357	0.162543	0.089427
																BB0747	0.000654545	0.00450909	0.145161	0.01735	0.114064	0.152107
																BB0748	0.0012125	0.00976667	0.124147	0.0111583	0.0764	0.146051
																BB0749	0.00325833	0.019525	0.16688	0.0091	0.05115	0.177908
																BB0751	0.00181667	0.01415	0.128386	0.01335	0.156143	0.0854986
																BB0752	0.000475	0.00720833	0.065896	0.00746429	0.124157	0.0601197
																BB0753	0	0.009675	0	0.00564286	0.0892071	0.0632557
																BB0754	0	0.00217083	0	0.00736429	0.109514	0.067245
																BB0755	0.000545833	0.00435417	0.125359	0.0073	0.179443	0.0406815
																BB0756	0.000704167	0.00427917	0.164557	0.0170143	0.174421	0.097547
																BB0757	0.00102083	0.003475	0.293765	0.0106429	0.208721	0.0509907
																BB0758	0.00141667	0.00267083	0.530421	0.0337714	0.15865	0.212867
																BB0759	0.000525	0.00275833	0.190332	0.02695	0.12085	0.223004
																BB0760	0	0.00890417	0	0.00382143	0.190786	0.02003
																BB0761	0.0009375	0.0051375	0.182482	0.0146857	0.248221	0.0591638
																BB0763	0.00135	0.0149542	0.0902758	0.0058	0.1751	0.0331239
																BB0764	0.000604167	0.00945833	0.0638767	0.00879286	0.114936	0.0765024
																BB0765	0.000475	0.00133333	0.35625	0.01845	0.118943	0.155117
																BB0766	0.000120833	0.00692083	0.0174594	0.00961429	0.167421	0.0574257
																BB0767	0.0004375	0.00410417	0.106599	0.0206571	0.1952	0.105826
																BB0768	0.000220833	0.00281667	0.0784024	0.0166143	0.211586	0.0785227
																BB0769	0.0006125	0.0056125	0.109131	0.00761429	0.140393	0.0542356
																BB0770	0.0016875	0.002525	0.668317	0.0262714	0.119421	0.219989
																BB0771	6.66667e-05	0.00875	0.00761905	0.00252143	0.173929	0.0144969
																BB0771a	0.0001375	0	Inf	0.0241214	0.105079	0.229556
																BB0772	0.00168	0.003285	0.511416	0.0307083	0.146017	0.210307
																BB0773	0.000145833	0.00347083	0.0420168	0.0161857	0.167786	0.0964666
																BB0774	0.000129167	0.004225	0.030572	0.0068	0.206521	0.0329264
																BB0775	0.0006625	0.00760417	0.0871233	0.00842857	0.192421	0.0438027
																BB0776	0.000820833	0.0167042	0.0491394	0.0260929	0.213593	0.122162
																BB0777	0.000108333	0.0030375	0.0356653	0.0171071	0.182586	0.0936938
																BB0778	0	0.0005375	0	0.0102571	0.0966357	0.106142
																BB0779	0.00210417	0.00085	2.47549	0.0122214	0.12505	0.0977323
																BB0780	0.000408333	0	Inf	0.00252857	0.257857	0.00980609
																BB0781	5.90909e-05	0.00663182	0.00891021	0.0167357	0.246671	0.0678462
																BB0782	0.000645833	0.0123875	0.0521359	0.0182786	0.194379	0.0940359
																BB0783	0.000391667	0.0153083	0.0255852	0.00923571	0.161857	0.0570609
																BB0784	0.0026	0.013825	0.188065	0.0182667	0.180217	0.101359
																BB0785	0	0	NA	0.0032	0.106958	0.0299182
																BB0786	0.00258125	0.00863125	0.299059	0.01712	0.16043	0.106713
																BB0787	0.000495455	0.00316818	0.156385	0.00939286	0.208686	0.0450096
																BB0788	0.000245833	0.00329583	0.0745891	0.0155929	0.135129	0.115393
																BB0789	0.000170833	0.00698333	0.024463	0.00574167	0.156	0.0368056
																BB0790	0.00155833	0.0024	0.649306	0.0223214	0.144357	0.154626
																BB0791	0.000941667	0.00875417	0.107568	0.0104857	0.187679	0.0558706
																BB0792	0.00139167	0.00309583	0.449529	0.0292071	0.133579	0.218651
																BB0793	0.00025	0.00663333	0.0376884	0.0138357	0.188893	0.0732464
																BB0794	0.00132917	0.00649167	0.20475	0.01745	0.163242	0.106897
																BB0795	0.000533333	0.00445	0.11985	0.0106857	0.181264	0.058951
																BB0796	0.000104167	0.00499583	0.0208507	0.00773571	0.135579	0.0570571
																BB0797	0.000354545	0.00437273	0.0810811	0.0138417	0.176092	0.0786049
																BB0798	0.000179167	0.00035	0.511905	0.0170071	0.239693	0.0709539
																BB0799	0.000466667	0.00405833	0.11499	0.0217417	0.151975	0.143061
																BB0800	0.000716667	0.0052625	0.136184	0.00644286	0.142307	0.0452743
																BB0801	0.002075	0.0260125	0.0797693	0.01335	0.207371	0.0643772
																BB0802	0.000158333	0.0118042	0.0134133	0.00722143	0.156871	0.0460341
																BB0803	0.00211667	0.012625	0.167657	0.0225786	0.233221	0.0968117
																BB0804	0.0002125	0.00826667	0.0257056	0.00464286	0.0799643	0.0580616
																BB0805	0.000225	0.0103792	0.021678	0.00815714	0.24185	0.0337281
																BB0806	0.000670833	0.00429167	0.156311	0.0155929	0.226979	0.0686975
																BB0807	0.0004125	0.00675833	0.0610358	0.00618571	0.126693	0.0488245
																BB0808	0.0002125	0.0097625	0.021767	0.01665	0.193336	0.0861196
																BB0809	0.003075	0.003275	0.938931	0.0210714	0.198243	0.106291
																BB0810	0.000845833	0.006725	0.125774	0.0161214	0.186779	0.0863131
																BB0811	0.00175909	0.00371818	0.473105	0.01615	0.1669	0.0967645
																BB0812	0.0016375	0.00284583	0.575403	0.0152714	0.128429	0.11891
																BB0814	0.00144583	0.0078625	0.18389	0.0188929	0.238579	0.0791892
																BB0815	0.00327917	0.00778333	0.421306	0.0287786	0.1656	0.173784
																BB0816	0.0001625	0.00325833	0.0498721	0.01115	0.124421	0.0896148
																BB0817	0.00156667	0.0191042	0.0820065	0.0194143	0.201414	0.0963898
																BB0818	0.000758333	0.00760417	0.099726	0.0107643	0.14985	0.0718337
																BB0819	0.00202083	0.0035125	0.575326	0.0113571	0.209764	0.0541424
																BB0820	0	0.0149333	0	0.00989286	0.122164	0.0809799
																BB0821	0.00105	0.0046	0.228261	0.0132714	0.117707	0.11275
																BB0823	0.00102917	0.008925	0.115313	0.0121857	0.121743	0.100094
																BB0824	0.000591667	0.00765833	0.0772579	0.0160429	0.138221	0.116066
																BB0825	0.0007125	0.00343333	0.207524	0.0130571	0.139593	0.0935373
																BB0826	0.0012	0.0038375	0.312704	0.0208357	0.101607	0.205062
																BB0827	0.000175	0.002175	0.0804598	0.0115286	0.149729	0.0769965
																BB0828	8.33333e-05	0.00468333	0.0177936	0.01085	0.153614	0.0706315
																BB0829	0.00259583	0.0154833	0.167653	0.0176786	0.168893	0.104673
																BB0830	0.000625	0.0039	0.160256	0.0196214	0.153186	0.128089
																BB0831	0.000216667	0.00335	0.0646766	0.0154143	0.217279	0.0709425
																BB0832	0.0027625	0.00473333	0.583627	0.0301571	0.177629	0.169776
																BB0833	0.000695455	0.00676818	0.102754	0.00872857	0.1377	0.0633883
																BB0834	0.000945833	0.005975	0.158298	0.0134071	0.163357	0.0820726
																BB0835	0.00144583	0.00502083	0.287967	0.0178714	0.1616	0.110591
																BB0836	0.0010375	0.0176833	0.0586711	0.00796429	0.191543	0.0415797
																BB0837	0.000708333	0.0127625	0.0555011	0.00538571	0.195929	0.0274882
																BB0838	0.00279167	0.0324625	0.0859967	0.0165	0.204186	0.0808088
																BB0838a	0.00259167	0.0130542	0.198532	0.0336083	0.115583	0.290771
																BB0839	0.000854167	0.00542917	0.157329	0.0146571	0.1786	0.0820669
																BB0840	0.001125	0.00892083	0.126109	0.01795	0.189543	0.0947015
																BB0841	0.000368182	0.00715	0.051494	0.0232786	0.2311	0.100729
																BB0842	0.000536364	0.000772727	0.694118	0.01275	0.176536	0.0722233
																BB0843	0.000695	0.00905	0.0767956	0.0143	0.226975	0.0630025
																BB0843.1	0.000522222	0.00171667	0.304207	NA	NA	NA
																BB0844	0.00254444	0.00917778	0.27724	NA	NA	NA
																BB0845.1	0	0.001875	0	NA	NA	NA
																BB0845.2	0.00159444	0.00801111	0.199029	NA	NA	NA
																BB0848.1	0.00135556	0.00490556	0.276331	NA	NA	NA
																BB0849.1	0.00613889	0.0064	0.959201	NA	NA	NA
																BB0849.2	0.0043625	0.0015625	2.792	NA	NA	NA
																BB0852	0.0004125	0.0017125	0.240876	NA	NA	NA
																BB0853	0.00275	0	Inf	NA	NA	NA
																BB0853.1	0	0	NA	NA	NA	NA
